# Supplementary material for: The Prevalence of Bartonella Bacteria in Cattle Lice Collected from Three Provinces of Thailand
Source: Insects. 2019 May 28;10(6):152. doi: 10.3390/insects10060152 (PMC6628184; doi:10.3390/insects10060152)
Supplement: Supplementary file 1 [file insects-10-00152-s001.zip › insects-506544-supplymentary/supplement/Table S1.xlsx]

## Sheet: Sheet1
Table S1: Accession numbers of DNA sequences deposited in GenBank for the 18 srRNA of cattle lice detected in this study
No.	Code	Stage	Organism	Province	Accession no.	Sequence
1	CL1	Adult	Haematopinus quadripertusus	Nakhon Ratchasima	MK734185	CCGCGAAAGGCTCATTAAATCAGCTATAATTTAATTGATGGTACAATCACTTTTACTTGGATAACTGTGGCAATTCTAGAGCTAATACATGCAAAATGAATTCCGACCGCGCGGGCGGGCTCTTTTACAAGCTCGTCTTCGCGGAACGAATGCTTTTATTAGAACAAAACCAATCGGACCTTTCGTCGGCTCGCGTCACTTTTTTTTCGTTCTTTTCTCTCGTTCGGTGACGTCTTTCGCGCTCTTCCTCCGTTCCTTTCTCCGCGATCGCTTCGTCGAGATTGATTTCTCGCGCGAGCGAAAACGGAGAGTACACGGGGAAGGGAGGGCACACGGGAGCGCGAAAGCATCCGTTCGAAACAACGGGGAAAGTTGCGAAAAAAGAACGGTGTGCGCGGA…
2	CL2	Adult	Haematopinus quadripertusus	Nakhon Ratchasima	MK734186	CCGCGAAAGGCTCATTAAATCAGCTATAATTTAATTGATGGTACAATCACTTTTACTTGG ATAACTGTGGCAATTCTAGAGCTAATACATGCAAAATGAATTCCGACCGCGCGGGCGGGC TCTTTTACAAGCTCGTCTTCGCGGAACGAATGCTTTTATTAGAACAAAACCAATCGGATC TTTCGTCGGCTCGCGTCACTTTTTTTTCGTTCTTTTCTCTCGTTCGGTGACGTCTTTCGC GCTCTTCCTCCGTTCCTTTCTCCGCGATCGCTTCGTCGAGATTGATTTCTCGCGCGAGCG AAAACGGAGAGTACACGGGGAAGGGAGGGCACACGGGAGCGCGAAAGCATCCGTTCGAAA CAACGGGGAAAGTTGCGAAAAAAGAACGGTGTG…
3	CL3	Adult	Haematopinus quadripertusus	Nakhon Ratchasima	MK734187	CCGCGAAAGGCTCATTAAATCAGCTATAATTTAATTGATGGTACAATCACTTTTACTTGGATAACTGTGGCAATTCTAGAGCTAATACATGCAAAATGAATTCCGACCGCGCGGGCGGGCTCTTTTACAAGCTCGTCTTCGCGGAACGAATGCTTTTATTAGAACAAAACCAATCGGATCTTTCGTCGGCTCGCGTCACTTTTTTTTCGTTCTTTTCTCTCGTTCGGTGACGTCTTTCGCGCTCTTCCTCCGTTCCTTTCTCCGCGATCGCTTCGTCGAGATTGATTTCTCGCGCGAGCGAAAACGGAGAGTACACGGGGAAGGGAGGGCACACGGGAGCGCGAAAGCATCCGTTCGAAACAACGGGGAAAGTTGCGAAAAAAGAACGGTGTGCGCGGA…
4	CR1	Adult	Haematopinus sp.	Chiang Rai	MK734188	CCGCGAAAGGCTCATTAAATCAGCTATAATTTAATTGATGGTACAATCACTTTTACTTGGATAACTGTGGCAATTCTAGAGCTAATACATGCAAAATGAATTCCGACCGCGCGGGCGGGCTCTTTTACAAGCTCGTCTTCGCGGAACGAATGCTTTTATTAGAACAAAACCAATCGGATCTTTCGTCGGCTCGCGTCACTTTTTTTTCGCTCTTTCCTCTCGTTCGGTGACGTCTTTCGCGCTCTTCCTCCGTTCCTTTCTCCGCGATCGCTTCGTCGAGATTGATTTCTCGCGCGAGCGAAAACGGAGAGTATACGGGGAATGGAGGGCACACGGGAGCGCGAAAGCATCCGTTCGAAACAACGGGGAAAGTTGCGAAAAAAGAACGGTGTGCGCGGA…
5	CR2	Adult	Haematopinus sp.	Chiang Rai	MK734189	CCGCGAAAGGCTCATTAAATCAGCTATAATTTAATTGATGGTACAATCACTTTTACTTGGATAACTGTGGCAATTCTAGAGCTAATACATGCAAAATGAATTCCGACCGCGCGGGCGGGCTCTTTTACAAGCTCGTCTTCGCGGAACGAATGCTTTTATTAGAACAAAACCAATCGGATCTTTCGTCGGCTCGCGTCACTTTTTTTTCGCTCTTTCCTCTCGTTCGGTGACGTCTTTCGCGCTCTTCCTCCGTTCCTTCTCCGCGATCGCTTCGTCGAGATTGATTTCTCGCGCGAGCGAAAACGGAGAGTATACGGGGAATGGAGGGCACACGGGAGCGCGAAAGCATCCGTTCGAAACAACGGGGAAAGTTGCGAAAAAAGAACGGTGTGCGCGGAA…
6	CR3	Adult	Haematopinus sp.	Chiang Rai	MK734190	CCGCGAAAGGCTCATTAAATCAGCTATAATTTAATTGATGGTACAATCACTTTTACTTGGATAACTGTGGCAATTCTAGAGCTAATACATGCAAAATGAATTCCGACCGCGCGGGCGGGCTCTTTTACAAGCTCGTCTTCGCGGAACGAATGCTTTTATTAGAACAAAACCAATCGGATCTTTCGTCGGCTCGCGTCACTTTTTTTTCGCTCTTTCCTCTCGTTCGGTGACGTCTTTCGCGCTCTTCCTCCGTTCCTTTCTCCGCGATCGCTTCGTCGAGATTGATTTCTCGCGCGAGCGAAAACGGAGAGTATACGGGGAATGGAGAGCACACGGGAGCGCGAAAGCATCCGTTCGAAACAACGGGGAAAGTTGCGAAAAAAGAACGGTGTGCGCGGA…
7	CR4	Adult	Haematopinus sp.	Chiang Rai	MK734191	CCGCGAAAGGCTCATTAAATCAGCTATAATTTAATTGATGGTACAATCACTTTTACTTGGATAACTGTGGCAATTCTAGAGCTAATACATGCAAAATGAATTCCGACCGCGCGGGCGGGCTCTTTTACAAGCTCGTCTTCGCGGAACGAATGCTTTTATTAGAACAAAACCAATCGGATCTTTCGTCGGCTCGCGTCACTTTTTTTTCGCTCTTTCCTCTCGTTCGGTGACGTCTTTCGCGCTCTTCCTCCGTTCCTTTCTCCGCGATCGCTTCGTCGAGATTGATTTCTCGCGCGAGCGAAAACGGAGAGTATACGGGGAATGGAGGGCACACGGGAGCGCGAAAGCATCCGTTCGAAACAACGGGGAAAGTTGCGAAAAAAGAACGGTGTGCGCGGA…
8	CR5	Adult	Haematopinus sp.	Chiang Rai	MK734192	CCGCGAAAGGCTCATTAAATCAGCTATAATTTAATTGATGGTACAATCACTTTTACTTGGATAACTGTGGCAATTCTAGAGCTAATACATGCAAAATGAATTCCGACCGCGCGGGCGGGCTCTTTTACAAGCTCGTCTTCGCGGAACGAATGCTTTTATTAGAACAAAACCAATCGGATCTTTCGTCGGCTCGCGTCACTTTTTTTTCGCTCTTTCCTCTCGTTCGGTGACGTCTTTCGCGCTCTTCCTCCGTTCCTTTCTCCGCGATCGCTTCGTCGAGATTGATTTCTCGCGCGAGCGAAAACGGAGAGTATACGGGGAATGGAGGGCACACGGGAGCGCGAAAGCATCCGTTCGAAACAACGGGGAAAGTTGCGAAAAAAGAACGGTGTGCGCGGA…
9	CR6	Adult	Haematopinus sp.	Chiang Rai	MK734193	CCGCGAAAGGCTCATTAAATCAGCTATAATTTAATTGATGGTACAATCACTTTTACTTGGATAACTGTGGCAATTCTAGAGCTAATACATGCAAAATGAATTCCGACCGCGCGGGCGGGCTCTTTTACAAGCTCGTCTTCGCGGAACGAATGCTTTTATTAGAACAAAACCAATCGGATCTTTCGTCGGCTCGCGTCACTTTTTTTTCGCTCTTTCCTCTCGTTCGGTGACGTCTTTCGCGCTCTTCCTCCGTTCCTTTCTCCGCGATCGCTTCGTCGAGATTGATTTCTCGCGCGAGCGAAAACGGAGAGTATACGGGGAATGGAGGGCACACGGGGGCGCGAAAGCATCCGTTCGAAACAACGGGGAAAGTTGCGAAAAAAGAACGGTGTGCGCGGA…
10	CR7	Adult	Haematopinus sp.	Chiang Rai	MK734194	CCGCGAAAGGCTCATTAAATCAGCTATAATTTAATTGATGGTACAATCACTTTTACTTGGATAACTGTGGCAATTCTAGAGCTAATACATGCAAAATGAATTCCGACCGCGCGGGCGGGCTCTTTTACAAGCTCGTCTTCGCGGAACGAATGCTTTTATTAGAACAAAACCAATCGGATCTTTCGTCGGCTCGCGTCACTTTTTTTTCGCTCTTTCCTCTCGTTCGGTGACGTCTTTCGCGCTCTTCCTCCGTTCCTTTCTCCGCGATCGCTTCGTCGAGATTGATTTCTCGCGCGAGCGAAAACGGAGAGTATACGGGGAATGGAGGGCACACGGGAGCGCGAAAGCATCCGTTCGAAACAAAGGGGAAAGTTGCGAAAAAAGAACGGTGTGCGCGGA…
11	PS1-1	Adult	Haematopinus quadripertusus	Chiang Mai	MK734195	CCGCGAAAGGCTCATTAAATCAGCTATAATTTAATTGATGGTACAATCACTTTTACTTGG ATAACTGTGGCAATTCTAGAGCTAATACATGCAAAATGAATTCCGACCGCGCGGGCGGGC TCTTTTACAAGCTCGTCTTCGCGGAACGAATGCTTTTATTAGAACAAAACCAATCGGATC TTTCGTCGGCTCGCGTCACTTTTTTTTCGTTCTTTTCTCTCGTTCGGTGACGTCTTTCGC GCTCTTCCTCCGTTCCTTTCTCCGCGATCGCTTCGTCGAGATTGATTTCTCGCGCGAGCG AAAACGGAGAGTACACGGGGAAGGGAGGGCACACGGGAGCGCGAAAGCATCCGTTCGAAA CAACGGGGAAAGTTGCGAAAAAAGAACGGTGTG…
12	PS1-2	Adult	Haematopinus quadripertusus	Chiang Mai	MK734196	CCGCGAAAGGCTCATTAAATCAGCTATAATTTAATTGATGGTACAATCACTTTTACTTGG ATAACTGTGGCAATTCTAGAGCTAATACATGCAAAATGAATTCCGACCGCGCGGGCGGGC TCTTTTACAAGCTCGTCTTCGCGGAACGAATGCTTTTATTAGAACAAAACCAATCGGATC TTTCGTCGGCTCGCGTCACTTTTTTTTCGTTCTTTTCTCTCGTTCGGTGACGTCTTTCGC GCTCTTCCTCCGTTCCTTTCTCCGCGATCGCTTCGTCGAGATTGATTTCTCGCGCGAGCG AAAACGGAGAGTACACGGGGAAGGGAGGGCACACGGGAGCGCGAAAGCATCCGTTCGAAA CAACGGGGAAAGTTGCGAAAAAAGAACGGTGTG…
13	PS1-3	Adult	Haematopinus quadripertusus	Chiang Mai	MK734197	CCGCGAAAGGCTCATTAAATCAGCTATAATTTAATTGATGGTACAATCACTTTTACTTGG ATAACTGTGGCAATTCTAGAGCTAATACATGCAAAATGAATTCCGACCGCGCGGGCGGGC TCTTTTACAAGCTCGTCTTCGCGGAACGAATGCTTTTATTAGAACAAAACCAATCGGATC TTTCGTCGGCTCGCGTCACTTTTTTTTCGTTCTTTTCTCTCGTTCGGTGACGTCTTTCGC GCTCTTCCTCCGTTCCTTTCTCCGCGATCGCTTCGTCGAGATTGATTTCTCGCGCGAGCG AAAACGGAGAGTACACGGGGAAGGGAGGGCACACGGGAGCGCGAAAGCATCCGTTCGAAA CAACGGGGAAAGTTGCGAAAAAAGAACGGTGTG…
14	PS1-4	Adult	Haematopinus quadripertusus	Chiang Mai	MK734198	CCGCGAAAGGCTCATTAAATCAGCTATAATTTAATTGATGGTACAATCACTTTTACTTGGATAACTGTGGCAATTCTAGAGCTAATACATGCAAAATGAATTCCGACCGCGCGGGCGGGCTCTTTTACAAGCTCGTCTTCGCGGAACGAATGCTTTTATTAGAACAAAACCAATCGGATCTTTCGTCGGCTCGCGTCACTTTTTTTTCGTTCTTTTCTCTCGTTCGGTGACGTCTTTCGCGCTCTTCCTCCGTTCCTTTCTCCGCGATCGCTTCGTCGAGATTGATTTCTCGCGCGAGCGAAAACGGAGAGTACACAGGGAAGGGAGGGCACACGGGAGCGCGAAAGCATCCGTTCGAAACAACGGGGAAAGTTGCGAAAAAAGAACGGTGTGCGCGGA…
15	PS1-5	Adult	Haematopinus quadripertusus	Chiang Mai	MK734199	CCGCGAAAGGCTCATTAAATCAGCTATAATTTAATTGATGGTACAATCACTTTTACTTGG ATAACTGTGGCAATTCTAGAGCTAATACATGCAAAATGAATTCCGACCGCGCGGGCGGGC TCTTTTACAAGCTCGTCTTCGCGGAACGAATGCTTTTATTAGAACAAAACCAATCGGATC TTTCGTCGGCTCGCGTCACTTTTTTTTCGTTCTTTTCTCTCGTTCGGTGACGTCTTTCGC GCTCTTCCTCCGTTCCTTTCTCCGCGATCGCTTCGTCGAGATTGATTTCTCGCGCGAGCG AAAACGGAGAGTACACGGGGAAGGGAGGGCACACGGGAGCGCGAAAGCATCCGTTCGAAA CAACGGGGAAAGTTGCGAAAAAAGAACGGTGTG…
16	PS1-6	Adult	Haematopinus quadripertusus	Chiang Mai	MK734200	CCGCGAAAGGCTCATTAAATCAGCTATAATTTAATTGATGGTACAATCACTTTTACTTGG ATAACTGTGGCAATTCTAGAGCTAATACATGCAAAATGAATTCCGACCGCGCGGGCGGGC TCTTTTACAAGCTCGTCTTCGCGGAACGAATGCTTTTATTAGAACAAAACCAATCGGATC TTTCGTCGGCTCGCGTCACTTTTTTTTCGTTCTTTTCTCTCGTTCGGTGACGTCTTTCGC GCTCTTCCTCCGTTCCTTTCTCCGCGATCGCTTCGTCGAGATTGATTTCTCGCGCGAGCG AAAACGGAGAGTACACGGGGAAGGGAGGGCGCAAGGGAACCCGAAAGCATCCGTTTGAAACAACGGGGAAAGTTGGGAAAAAAGAACGGCGTGC…
17	PS1-7	Adult	Haematopinus quadripertusus	Chiang Mai	MK734201	CCGCGAAAGGCTCATTAAATCAGCTATAATTTAATTGATGGTACAATCACTTTTACTTGGATAACTGTGGCAATTCTAGAGCTAATACATGCAAAATGAATTCCGACCGCGCGGGCGGGCTCCTTTACAAGCTCGTCTTCGCGGAACGAATGCTTTTATTAGAACAAAACCAATCGGATCTTTCGTCGGCTCGCGTCACTTTTTTTTCGTTCTTTTCTCTCGTTCGGTGACGTCTTTCGCGCTCTTCCTCCGTTCCTTTCTCCGCGATCGCTTCGTCGAGATTGATTTCTCGCGCGAGCGAAAACGGAGAGTACACGGGGAAGGGAGGGCACACGGGAGCGCGAAAGCATCCGTTCGAAACAACGGGGAAAGTTGCGAAAAAAGAACGGTGTGCGCGGA…
18	PS1-8	Adult	Haematopinus quadripertusus	Chiang Mai	MK734202	CCGCGAAAGGCTCATTAAATCAGCTATAATTTAATTGATGGTACAATCACTTTTACTTGGATAACTGTGGCAATTCTAGAGCTAATACATGCAAAATGAATTCCGACCGCGCGGGCGGGCTCTTTTACAAGCTCGTCTTCGCGGAACGAATGCTTTTATTAGAACAAAACCAATCGGATCTTTCGTCGGCTCGCGTCACTTTTTTTTCGTTCTTTTCTCTCGTTCGGTGACGTCTTTCGCGCTCTTCCTCCGTTCCTTTCTCCGCGATCGCTTCGTCGAGATTGATTTCTCGCGCGAGCGAAAACGGAGAGTACACGGGGAAGGGAGGGCACACGGGAGCGCGAAAGCATCCGTTCGAAACAACGGGGAAAGTTGCGAAAAAAGAACGGTGTGCGCGGA…
19	PS1-9	Adult	Haematopinus quadripertusus	Chiang Mai	MK734203	CCGCGAAAGGCTCATTAAATCAGCTATAATTTAATTGATGGTACAATCACTTTTACTTGGATAACTGTGGCAATTCTAGAGCTAATACATGCAAAATGAATTCCGACCGCGCGGGCGGGCTCTTTTACAAGCTCGTCTTCGCGGAACGAATGCTTTTATTAGAACAAAACCAATCGGATCTTTCGTCGGCTCGCGTCACTTTTTTTTCGTTCTTTTCTCTCGTTCGGTGACGTCTTTCGCGCTCTTCCTCCGTTCCTTTCTCCGCGATCGCTTCGTCGAGATTGATTTCTCGCGCGAGCGAAAACGGAGAGTACACGGGGAAGGGAGGGCACACGGGAGCGCGAAAGCATCCGTTCGAAACAACGGGGAAAGTTGCGAAAAAAGAACGGTGTGCGCGGA…
20	PS1-10	Adult	Haematopinus quadripertusus	Chiang Mai	MK734204	CCGCGAAAGGCTCATTAAATCAGCTATAATTTAATTGATGGTACAATCACTTTTACTTGG ATAACTGTGGCAATTCTAGAGCTAATACATGCAAAATGAATTCCGACCGCGCGGGCGGGC TCTTTTACAAGCTCGTCTTCGCGGAACGAATGCTTTTATTAGAACAAAACCAATCGGATC TTTCGTCGGCTCGCGTCACTTTTTTTTCGTTCTTTTCTCTCGTTCGGTGACGTCTTTCGC GCTCTTCCTCCGTTCCTTTCTCCGCGATCGCTTCGTCGAGATTGATTTCTCGCGCGAGCG AAAACGGAGAGTACACGGGGAAGGGAGGGCACACGGGAGCGCGAAAGCATCCGTTCGAAA CAACGGGGAAAGTTGCGAAAAAAGAACGGTGTG…
21	PS2-1	Adult	Haematopinus quadripertusus	Chiang Mai	MK734205	CCGCGAAAGGCTCATTAAATCAGCTATAATTTAATTGATGGTACAATCACTTTTACTTGG ATAACTGTGGCAATTCTAGAGCTAATACATGCAAAATGAATTCCGACCGCGCGGGCGGGC TCTTTTACAAGCTCGTCTTCGCGGAACGAATGCTTTTATTAGAACAAAACCAATCGGATC TTTCGTCGGCTCGCGTCACTTTTTTTTCGTTCTTTTCTCTCGTTCGGTGACGTCTTTCGC GCTCTTCCTCCGTTCCTTTCTCCGCGATCGCTTCGTCGAGATTGATTTCTCGCGCGAGCG AAAACGGAGAGTACACGGGGAAGGGAGGGCACACGGGAGCGCGAAAGCATCCGTTCGAAA CAACGGGGAAAGTTGCGAAAAAAGAACGGTGTG…
22	PS2-2	Adult	Haematopinus quadripertusus	Chiang Mai	MK734206	CCGCGAAAGGCTCATTAAATCAGCTATAATTTAATTGATGGTACAATCACTTTTACTTGG ATAACTGTGGCAATTCTAGAGCTAATACATGCAAAATGAATTCCGACCGCGCGGGCGGGC TCTTTTACAAGCTCGTCTTCGCGGAACGAATGCTTTTATAAGAACAAAACCAATCGGATC TTTCGTCGGCTCGCGTCACTTTTTTTTCGTTCTTTTCTCCCGTTCGGTGACGTCTTTCGC GCTCTTCCTCCGTTCCTTTCTCCGCGATCGCTTCGTCGAGATTGATTTCTCGCGCGAGCG AAAACGGAGAGTACACGGGGAAGGGAGGGCACACGGGAGCGCGAAAGCATCCGTTCGAAA CAACGGGGAAAGTTGCGAAAAAAGGACGGTGTG…
23	PS2-3	Adult	Haematopinus quadripertusus	Chiang Mai	MK734207	CCGCGAAAGGCTCATTAAATCAGCTATAATTTAATTGATGGTACAATCACTTTACTTGGA TAACTGTGGCAATTCTAGAGCTAATACATGCAAAATGAATTCCGACCGCGCGGGCGGGCT CTTTTACAAGCTCGTCTTCGCGGAACGAATGCTTTTATTAGAACAAAACCAATCGGATCT TTCGTCGGCTCGCGTCACTTTTTTTTCGTTCTTTTCTCTCGTTCGGTGACGTCTTTCGCG CTCTTCCTCCGTTCCTTTCTCCGCGATCGCTTCGTCGAGATTGATTTCTCGCGCGAGCGA AAACGGAGAGTACACGGGGAAGGGAGGGCACACGGGAGCGCGAAAGCATCCGTTCGAAAC AACGGGGAAAGTTGCGAAAAAAGAACGGTGTGC…
24	PS2-4	Adult	Haematopinus quadripertusus	Chiang Mai	MK734208	CCGCGAAAGGCTCATTAAATCAGCTATAATTTAATTGATGGTACAATCACTTTTACTTGGATAACTGTGGCAATTCTAGAGCTAATACATGCAAAATGAATTCCGACCGCGCGGGCGGGCTCTTTTACAAGCTCGTCTTCGCGGAACGAATGCTTTTATTAGAACAAAACCAATCGGATCTTTCGTCGGCTCGCGTCACTTTTTTTTCGTTCTTTTCTCTCGTTCGGTGACGTCTTTCGCGCTCTTCCTCCGTTCCTTTCTCCGCGATCGCTTCGTCGAGATTGATTTCTCGCGCGAGCGAAAACGGAGAGTACACGGGGAAGGGAGGGCACACGGGAGCGCGAAAGCATCCGTTCGAAACAACGGGGAAAGTTGCGAAAAAAGAACGGTGTGCGCGGA…
25	PS2-5	Adult	Haematopinus quadripertusus	Chiang Mai	MK734209	CCGCGAAAGGCTCATTAAATCAGCTATAATTTAATTGATGGTACAATCACTTTTACTTGG ATAACTGTGGCAATTCTAGAGCTAATACATGCAAAATGAATTCCGACCGCGCGGGCGGGC TCTTTTACAAGCTCGTCTTCGCGGAACGAATGCTTTTATTAGAACAAAACCAATCGGATC TTTCGTCGGCTCGCGTCACTTTTTTTTCGTTCTTTTCTCTCGTTCGGTGACGTCTTTCGC GCTCTTCCTCCGTTCCTTTCTCCGCGATCGCTTCGTCGAGATTGATTTCTCGCGCGAGCG AAAACGGAGAGTACACGGGGAAGGGAGGGCACACGGGAGCGCGAAAGCATCCGTTCGAAA CAACGGGGAAAGTTGCGAAAAAAGAACGGTGTG…
26	PS2-6	Adult	Haematopinus quadripertusus	Chiang Mai	MK734210	CCGCGAAAGGCTCATTAAATCAGCTATAATTTAATTGATGGTACAATCACTTTTACTTGG ATAACTGTGGCAATTCTAGAGCTAATACATGCAAAATGAATTCCGACCGCGCGGGCGGGC TCTTTTACAAGCTCGTCTTCGCGGAACGAATGCTTTTATTAGAACAAAACCAATCGGATC TTTCGTCGGCTCGCGTCACTTTTTTTTCGTTCTTTTCTCTCGTTCGGTGACGTCTTTCGC GCTCTTCCTCCGTTCCTTTCTCCGCGATCGCTTCGTCGAGATTGATTTCTCGCGCGAGCG AAAACGGAGAGTACACGGGGAAGGGAGGGCACACGGGAGCGCGAAAGCATCCGTTCGAAA CAGCGGGGAAAGTTGCGAAAAAAGAACGGTGTG…
27	PS2-7	Adult	Haematopinus quadripertusus	Chiang Mai	MK734211	CCGCGAAAGGCTCATTAAATCAGCTATAATTTAATTGATGGTACAATCACTTTTACTTGG ATAACTGTGGCAATTCTAGAGCTAATACATGCAAAATGAATTCCGACCGCGCGGGCGGGC TCTTTTACAAGCTCGTCTTCGCGGAACGAATGCTTTTATTAGAACAAAACCAATCGGATC TTTCGTCGGCTCGCGTCACTTTTTTTTCGTTCTTTTCTCTCGTTCGGTGACGTCTTTCGC GCTCTTCCTCCGTTCCTTTCTCCGCGATCGCTTCGTCGAGATTGATTTCTCGCGCGAGCG AAAACGGAGAGTACACGGGGAAGGGAGGGCACACGGGAGCGCGAAAGCATCCGTTCGAAA CAACGGGGAAAGTTGCGAAAAAAGAACGGTGTG…
28	PS2-8	Adult	Haematopinus quadripertusus	Chiang Mai	MK734212	CCGCGAAAGGCTCATTAAATCAGCTATAATTTAATTGATGGTACAATCACTTTTACTTGG ATAACTGTGGCAATTCTAGAGCTAATACATGCAAAATGAATTCCGACCGCGCGGGCGGGC TCTTTTACAAGCTCGTCTTCGCGGAACGAATGCTTTTATTAGAACAAAACCAATCGGATC TTTCGTCGGCTCGCGTCACTTTTTTTTCGTTCTTTTCTCTCGTTCGGTGACGTCTTTCGC GCTCTTCCTCCGTTCCTTTCTCCGCGATCGCTTCGTCGAGATTGATTTCTCGCGCGAGCG AAAACGGAGAGTACACGGGGAAGGGAGGGCACACGGGAGCGCGAAAGCATCCGTTCGAAA CAACGGGGAAAGTTGCGGAAAAAGAACGGTGTG…
29	PS2-9	Adult	Haematopinus quadripertusus	Chiang Mai	MK734213	CCGCGAAAGGCTCATTAAATCAGCTATAATTTAATTGATGGTACAATCACTTTTACTTGG ATAACTGTGGCAATTCTAGAGCTAATACATGCAAAATGAATTCCGACCGCGCGGGCGGGC TCTTTTACAAGCTCGTCTTCGCGGAACGAATGCTTTTATTAGAACAAAACCAATCGGATC TTTCGTCGGCTCGCGTCACTTTTTTTTCGTTCTTTTCTCTCGTTCGGTGACGTCTTTCGC GCTCTTCCTCCGTTCCTTTCTCCGCGATCGCTTCGTCGAGATTGATTTCTCGCGCGAGCG AAAACGGAGAGTACACGGGGAAGGGAGGGCACACGGGAGCGCGAAAGCATCCGTTCGAAA CAACGGGGAAAGTTGCGAAAAAAGAACGGTGTG…
30	PS2-10	Adult	Haematopinus quadripertusus	Chiang Mai	MK734214	CCGCGAAAGGCTCATTAAATCAGCTATAATTTAATTGATGGTACAATCACTTTTACTTGGATAACT GTGGCAATTCTAGAGCTAATACATGCAAAATGAATTCCGACCGCGCGGGCGGGCTCTTTTACA AGCTCGTCTTCGCGGAACGAATGCTTTTATTAGAACAAAACCAATCAGATCTTTCGTCGGCTCG CGTCACTTTTTTTTCGTTCTTTTCTCTCGTTCGGTGACGTCTTTCGCGCTCTTCCTCCGTTCCTT TCTCCGCGATCGCTTCGTCGAGATTGATTTCTCGCGCGAGCGAAAACGGAGAGTACACGGG GAAGGGAGGGCACACGGGAGCGCGAGAGCATCCGTTCGAAACAACGGGGAAAGTTGCGAA AAAAGAACGGTGTG…
31	PS2-11	Adult	Haematopinus quadripertusus	Chiang Mai	MK734215	CCGCGAAAGGCTCATTAAATCAGCTATAATTTAATTGATGGTACAATCACTTTTACTTGG ATAACTGTGGCAATTCTAGAGCTAATACATGCAAAATGAATTCCGACCGCGCGGGCGGGC TCTTTTACAAGCTCGTCTTCGCGGAACGAATGCTTTTATTAGAACAAAACCAATCGGATC TTTCGTCGGCTCGCGTCACTTTTTTTTCGTTCTTTTCTCTCGTTCGGTGACGTCTTTCGC GCTCTTCCTCCGTTCCTTTCTCCGCGATCGCTTCGTCGAGATTGATTTCTCGCGCGAGCG AAACCGGAGAGTACACGGGGAAGGGAGGGCACACGGGAGCGCGAAAGCATCCGTTCGAAA CAACGGGGAAAGTTGCGAAAAAAGAACGGTGTG…
32	PS3-1	Adult	Haematopinus quadripertusus	Chiang Mai	MK734216	CCGCGAACGGCTCATTAAATCAGCTATAATTTAATTGATGGTACAATCACTTTTACTTGG ATAACTGTGGCAATTCTAGAGCTAATACATGCAAAATGAATTCCGACCGCGCGGGCGGGC TCTTTTACAAGCTCGTCTTCGCGGAACGAATGCTTTTATTAGAACAAAACCAATCGGATC TTTCGTCGGCTCGCGTCACTTTTTTTTCGTTCTTTTCTCTCGTTCGGTGACGTCTTTCGC GCTCTTCCTCCGTTCCTTTCTCCGCGATCGCTTCGTCGAGATTGATTTCTCGCGCGAGCG AAAACGGAGAGTACACGGGGAAGGGAGGGCACACGGGAGCGCGAAAGCATCCGTTCGAAA CAACGGGGAAAGTTGCGAAAAAAGAACGGTGTG…
33	PS3-2	Adult	Haematopinus quadripertusus	Chiang Mai	MK734217	CCGCGAAAGGCTCATTAAATCAGCTATAATTTAATTGATGGTACAATCACTTTTACTTGG ATAACTGTGGCAATTCTAGAGCTAATACATGCAAAATGAATTCCGACCGCGCGGGCGGGC TCTTTTACAAGCTCGTCTTCGCGGAACGAATGCTTTTATTAGAACAAAACCAATCGGATC TTTCGTCGGCTCGCGTCACTTTTTTTTCGTTCTTTTCTCTCGTTCGGTGACGTCTTTCGC GCTCTTCCTCCGTTCCTTTCTCCGCGATCGCTTCGTCGAGATTGATTTCTCGCGCGAGCG AAAACGGAGAGTACACGGGGAAGGGAGGGCACACGGGAGCGCGAAAGCATCCGTTCGAAA CAACGGGGAAAGTTGCGAAAAAAGAACGGTGTG…
34	PS3-3	Adult	Haematopinus quadripertusus	Chiang Mai	MK734218	CCGCGAAAGGCTCATTAAATCAGCTATAATTTAATTGATGGTACAATCACTTTTACTTGG ATAACTGTGGCAATCCTAGAGCTAATACATGCAAAATGAATTCCGACCGCGCGGGCGGGC TCTTTTACAAGCTCGTCTTCGCGGAACGAATGCTTTTATTAGAACAAAACCAATCGGATC TTTCGTCGGCTCGCGTCACTTTTTTTTCGTTCTTTTCTCTCGTTCGGTGACGTCTTTCGC GCTCTTCCTCCGTTCCTTTCTCCGCGATCGCTTCGTCGAGATTGATTTCTCGCGCGAGCG AAAACGGAGAGTACACGGGGAAGGGAGGGCACACGGGAGCGCGAAAGCATCCGTTCGAAA CAACGGGGAAAGTTGCGAAAAAAGAACGGTGTG…
35	PS3-4	Adult	Haematopinus quadripertusus	Chiang Mai	MK734219	CCGCGAAAGGCTCATTAAATCAGCTATAATTTAATTGATGGTACAATCACTTTTACTTGG ATAACTGTGGCAATTCTAGAGCTAATACATGCAAAATGAATTCCGACCGCGCGGGCGGGC TCTTTTACAAGCTCGTCTTCGCGGAACGAATGCTTTTATTAGAACAAAACCAATCGGATC TTTCGTCGGCTCGCGTCACTTTTTTTTCGTTCTTTTCTCTCGTTCGGTGACGTCTTTCGC GCTCTTCCTCCGTTCCTTTCTCCGCGATCGCTTCGTCGAGATTGATTTCTCGCGCGAGCG AAAACGGAGAGTACACGGGGAAGGGAGGGCACACGGGAGCGCGAAAGCATCCGTTCGAAA CAACGGGGAAAGTTGCGAAAAAAGAACGGTGTG…
36	PS3-5	Adult	Haematopinus quadripertusus	Chiang Mai	MK734220	CCGCGAAAGGCTCATTAAATCAGCTATAATTTAATTGATGGTACAATCACTTTTACTTGGATAACTGTGGCAATTCTAGAGCTAATACATGCAAAATGAATTCCGACCGCGCGGGCGGGCTCTTTTACAAGCTCGTCTTCGCGGAACGAATGCTTTTATTAGAACAAAACCAATCGGATCTTTCGTCGGCTCGCGTCACTTTTTTTTCGTTCTTTTCTCTCGTTCGGTGACGTCTTTCGCGCTCTTCCTCCGTTCCTTTCTCCGCGATCGCTTCGTCGAGATTGATTTCTCGCGCGAGCGAAAACGGAGAGTACACGGGGAAGGGAGGGCACACGGGAGCGCGAAAGCATCCGTTCGAAACAACGGGGAAAGTTGCGAAAAAAGAACGGTGTGCGCGGA…
37	PS3-6	Adult	Haematopinus quadripertusus	Chiang Mai	MK734221	CCGCGAAAGGCTCATTAAATCAGCTATAATTTAATTGATGGTACAATCACTTTTACTTGG ATAACTGTGGCAATTCTAGAGCTAATACATGCAAAATGAATTCCGACCGCGCGGGCGGGC TCTTTTACAAGCTCGTCTTCGCGGAACGAATGCTTTTATTAGAACAAAACCAATCGGATC TTTCGTCGGCTCGCGTCACTTTTTTTTCGTTCTTTTCTCTCGTTCGGTGACGTCTTTCGC ACTCTTCCTCCGTTCCTTTCTCCGCGATCGCTTCGTCGAGATTGATTTCTCGCGCGAGCG AAAACGGAGAGTACACGGGGAAGGGAGGGCACACGGGAGCGCGAAAGCATCCGTTCGAAA CAACGGGGAAAGTTGCGAAAAAAGAACGGTGTG…
38	HE1-1	Adult	Haematopinus quadripertusus	Chiang Mai	MK734222	CCGCGAAAGGCTCATTAAATCAGCTATAATTTAATTGATGGTACAATC ACTTTTACTTGGATAACTGTGGCAATTCTAGAGCTAATACATGCAAAATG AATTCCGACCGCGCGGGCGGGCTCTTTTACAAGCTCGTCTTCGCGGAACG AATGCTTTTATTAGAACAAAACCAATCGGATCTTTCGTCGGCTCGCGTCA CTTTTTTTTCGTTCTTTTCTCTCGTTCGGTGACGTCTTTCGCGCTCTTCC TCCGTTCCTTTCTCCGCGATCGCTTCGTCGAGATTGATTTCTCGCGCGAG CGAAAACGGAGAGTACACGGGGAAGGGAGGGCACACGGGAGCGCGAAAGC ATCCGTTCGAAACAACGGGGAAAGTTGCGAAAAAAGAACGGTGT…
39	HE1-2	Adult	Haematopinus quadripertusus	Chiang Mai	MK734223	CCGCGAAAGGCTCATTAAATCAGCTATAATTTAATTGATGGTACAATC ACTTTTACTTGGATAACTGTGGCAATTCTAGAGCTAATACATGCAAAATG AATTCCGACCGCGCGGGCGGGCTCTTTTACAAGCTCGTCTTCGCGGAACG AATGCTTTTATTAGAACAAAACCAATCGGATCTTTCGTCGGCTCGCGTCA CTTTTTTTTCGTTCTTTTCTCTCGTTCGGTGACGTCTTTCGCGCTCTTCC TCCGTTCCTTTCTCCGCGATCGCTTCGTCGAGATTGATTTCTCGCGCGAG CGAAAACGGAGAGTACACGGGGAAGGGAGGGCACACGGGAGCGCGAAAGC ATCCGTTCGAAACAACGGGGAAAGTTGCGAAAAAAGAACGGTGT…
40	HE1-3	Adult	Haematopinus quadripertusus	Chiang Mai	MK734224	CCGCGAAAGGTTCATTAAATCAGCTATAATTTAATTGATGGTACAATCACTTTTAGTTGGATAACTGTGGCAATTCTAGAGCTAATACATGCAAAATGAATTCCGACCGCGCGGGCGGGCTCTTTTACAAGCTCGTCTTCGCGGAACGAATGCTTTTATTAGAACAAAACCAATCGGATCTTTCGTCGGCTCGCGTCACTTTTTTTTCGTTCTTCTCTCTCGTTCGGTGACGTCTTTCGCGCTCTTCCTCCGTTCCTTTCTCCGCGATCGCTTCGTCGAGATTGATTTCTCGCGCGAGCGAAAACGGAGAGTACACGGGGAAGGGAGGGCACACGGGAGCGCGAAAGCATCCGTTCGAAACAACGGGGAAAGTTGCGAAAAAAGAACGGTGTGCGCGGA…
41	HE2-1	Adult	Haematopinus quadripertusus	Chiang Mai	MK734225	CCGCGAACGGCTCATTAAATCAGCTATAGTTTAATTGATGGTACAATCACTTTTACTTGG ATAACTGTGGCAATTCTAGAGCTAATACATGCAAAATGAATTCCGACCGCGCGGGCGGGC TCTTTTACAAGCTCGTCTTCGCGGAACGAATGCTTTTATTAGAACAAAACCAATCGGATC TTTCGTCGGCTCGCGTCACTTTTTTTTCGTTCTTTTCTCTCGTTCGGTGACGTCTTTCGC GCTCTTCCTCCGTTCCTTTCTCCGCGATCGCTTCGTCGAGATTGATTTCTCGCGCGAGCG AAAACGGAGAGTACACGGGGAAGGGAGGGCACACGGGAGCGCGAAAGCATCCGTTCGAAA CAACGGGGAAAGTTGCGAAAAAAGAACGGTGTG…
42	HE2-2	Adult	Haematopinus quadripertusus	Chiang Mai	MK734226	CCGCGAACGGCTCATTAAATCAGCTATAGTTTAATTGATGGTACAATCACTTTTACTTGG ATAACTGTGGCAATTCTAGAGCTAATACATGCAAAATGAATTCCGACCGCGCGGGCGGGC TCTTTTACAAGCTCGTCTTCGCGGAACGAATGCTTTTATTAGAACAAAACCAATCGGATC TTTCGTCGGCTCGCGTCACTTTTTTTTCGTTCTTTTCTCTCGTTCGGTGACGTCTTTCGC GCTCTTCCTCCGTTCCTTTCTCCGCGATCGCTTCGTCGAGATTGATTTCTCGCGCGAGCG AAAACGGAGAGTACACGGGGAAGGGAGGGCACACGGGAGCGCGAAAGCATCCGTTCGAAA CAACGGGGAAAGTTGCGAAAAAAGAACGGTGTG…
43	HE2-3	Adult	Haematopinus quadripertusus	Chiang Mai	MK734227	CCGCGAAAGGCTCATTAAATCAGCTATAATTTAATTGATGGTACAATCACTTTTACTTGG ATAACTGTGGCAATTCTAGAGCTAATACATGCAAAATGAATTCCGACCGCGCGGGCGGGC TCTTTTACAAGCTCGTCTTCGCGGAACGAATGCTTTTATTAGAACAAAACCAATCGGATC TTTCGTCGGCTCGCGTCACTTTTTTTTCGTTCTTTTCTCTCGTTCGGTGACGTCTTTCGC GCTCTTCCTCCGTTCCTTTCTCCGCGATCGCTTCGTCGAGATTGATTTCTCGCGCGAGCG AAAACGGAGAGTACACGGGGAAGGGAGGGCACACGGGAGCGCGAAAGCATCCGTTCGAAA CAACGGGGAAAGTTGCGAAAAAAGAACGGTGTG…
44	HE2-4	Adult	Haematopinus quadripertusus	Chiang Mai	MK734228	CCGCGAAAGGCTCATTAAATCAGCTATAATTTAATTGATGGTACAATCACTTTTACTTGG ATAACTGTGGCAATTCTAGAGCTAATACATGCAAAATGAATTCCGACCGCGCGGGCGGGC TCTTTTACAAGCTCGTCTTCGCGGAACGAATGCTTTTATTAGAACAAAACCAATCGGATC TTTCGTCGGCTCGCGTCACTTTTTTTTCGTTCTTTTCTCTCGTTCGGTGACGTCTTTCGC GCTCTTCCTCCGTTCCTTTCTCCGCGATCGCTTCGTCGAGATTGATTTCTCGCGCGAGCG AAAACGGAGAGTACACGGGGAAGGGAGGGCACACGGGAGCGCGAAAGCATCCGTTCGAAA CAACGGGGAAAGTTGCGAAAAAAGAACGGTGTG…
45	HE2-5	Adult	Haematopinus quadripertusus	Chiang Mai	MK734229	CCGCGAAAGGCTCATTAAATCAGCTATAATTTAATTGATGGTACAATCACTTTTACTTGGATAACTGTGGCAATTCTAGAGCTAATACATGCAAAATGAATTCCGACCGCGCGGGCGGGCTCTTTTACAAGCTCGTCTTCGCGGAACGAATGCTTTTATTAGAACAAAACCAATCGGATCTTTCGTCGGCTCGCGTCACTTTTTTTTCGTTCTTTTCTCTCGTTCGGTGACGTCTTTCGCGCTCTTCCTCCGTTCCTTTCTCCGCGATCGCTTCGTCGAGATTGATTTCTCGCGCGAGCGAAAACGGAGAGTACACGGGGAAGGGAGGGCACACGGGAGCGCGAAAGCATCCGTTCGAAACAACGGGGAAAGTTGCGAAAAAAGAACGGTGTGCGCGGA…
46	HE2-6	Adult	Haematopinus quadripertusus	Chiang Mai	MK734230	CCGCGAAAGGCTCATTAAATCAGCTATAATTTAATTGATGGTACAATCACTTTTACTTGG ATAACTGTGGCAATTCTAGAGCTAATACATGCAAAATGAATTCCGACCGCGCGGGCGGGC TCTTTTACAAGCTCGTCTTCGCGGAACGAATGCTTTTATTAGAACAAAACCAATCGGATC TTTCGTCGGCTCGCGTCACTTTTTTTCGTTCTTTTCTCTCGTTCGGTGACGTCTTTCGCG CTCTTCCTCCGTTCCTTTCTCCGCGATCGCTTCGTCGAGATTGATTTCTCGCGCGAGCGA AAACGGAGAGTACACGGGGAAGGGAGGGCACACGGGAGCGCGAAAGCATCCGTTCGAAAC AACGGGGAAAGTTGCGAAAAAAGAACGGTGTGC…
47	HE2-7	Adult	Haematopinus quadripertusus	Chiang Mai	MK734231	CCGCGAAAGGCTCATTAAATCAGCTATAATTTAATTGATGGTACAATCACTTTTACTTGG ATAACTGTGGCAATTCTAGAGCTAATACATGCAAAATAAATTCCGACCGCGCGGGCGGGC TCTTTTACAAGCTCGTCTTCGCGGAACGAATGCTTTTATTAGAACAAAACCAATCGGATC TTTCGTCGGCTCGCGTCACTTTTTTTTCGTTCTTTTCTCTCGTTCGGTGACGTCTTTCGC GCTCTTCCTCCGTTCCTTTCTCCGCGATCGCTTCGTCGAGATTGATTTCTCGCGCGAGCG AAAACGGAGAGTACACGGGGAAGGGAGGGCACACGGGAGCGCGAAAGCATCCGTTCGAAA CAACGGGGAAAGTTGCGAAAAAAGAACGGTGTG…
48	HE3-1	Adult	Haematopinus quadripertusus	Chiang Mai	MK734232	CCGCGAAAGGCTCATTAAATCAGCTATAATTTAATTGATGGTACAATCACTTTTACTTGG ATAACTGTGGCAATTCTAGAGCTAATACATGCAAAATGAATTCCGACCGCACGGGCGGGC TCTTTTACAAGCTCGTCTTCGCGGAACGAATGCTTTTATTAGAACAAAACCAATCGGATC TTTCGTCGGCTCGCGTCACTTTTTTTTCGTTCTTTTCTCTCGTTCGGTGACGTCTTTCGC GCTCTTCCTCCGTTCCTTTCTCCGCGATCGCTTCGTCGAGATTGATTTCTCGCGCGAGCG AAAACGGAGAGTACACGGGGAAGGGAGGGCACACGGGAGCGCGAAAGCATCCGTTCGAAA CAACGGGGAAAGTTGCGAAAAAAGAACGGTGTG…
49	HE3-2	Adult	Haematopinus quadripertusus	Chiang Mai	MK734233	CCGCGAAAGGCTCATTAAATCAGCTATAATTTAATTGATGGTACAATCACTTTTACTTGGATAACTGTGGCAATTCTAGAGCTAATACATGCAAAATGAATTCCGACCGCGCGGGCGGGCTCTTTTACAAGCTCGTCTTCGCGGAACGAATGCTTTTATTAGAACAAAACCAATCGGATCTTTCGTCGGCTCGCGTCACTTTTTTTTCGTTCTTTTCTCTCGTTCGGTGACGTCTTTCGCGCTCTTCCTCCGTTCCTTTCTCCGCGATCGCTTCGTCGAGATTGATTTCTCGCGCGAGCGAAAACGGAGAGTACACGGGGAAGGGAGGGCACACGGGAGCGCGAAAGCATCCGTTCGAAACAACGGGGAAAGTTGCGAAAAAAGAACGGTGTGCGCGGA…
50	HE3-3	Adult	Haematopinus quadripertusus	Chiang Mai	MK734234	CCGCGAAAGGCTCATTAAATCAGCTATAATTTAATTGATGGTACAATCACTTTTACTTGG ATAACTGTGGCAATTCTAGAGCTAATACATGCAAAATGAATTCCGACCGCGCGGGCGGGC TCTTTTACAAGCTCGTCTTCGCGGAACGAATGCTTTTATTAGAACAAAACCAATCGGATC TTTCGTCGGCTCGCGTCACTTTTTTTTCGTTCTTTTCTCTCGTTCGGTGACGTCTTTCGC GCTCTTCCTCCGTTCCTTTCTCCGCGATCGCTTCGTCGAGATTGATTTCTCGCGCGAGCG AAAACGGAGAGTACACGGGGAAGGGAGGGCACACGGGAGCGCGAAAGCATCCGTTCGAAA CAACGGGGAAAGTTGCGAAAAAAGAACGGTGTG…
51	HE4-1	Adult	Haematopinus quadripertusus	Chiang Mai	MK734235	CCGCGAAAGGCTCATTAAATCAGCCATAATTTAATTGATGGTACAATCACTTTTACTTGG ATAACTGTGGCAATTCTAGAGCTAATACATGCAAAATGAATTCCGACCGCGCGGGCGGGC TCTTTTACAAGCTCGTCTTCGCGGAACGAATGCTTTTATTAGAACAAAACCAATCGGATC TTTCGTCGGCTCGCGTCACTTTTTTTTCGTTCTTTTCTCTCGTTCGGTGACGTCTTTCGC GCTCTTCCTCCGTTCCTTTCTCCGCGATCGCTTCGTCGAGATTGATTTCTCGCGCGAGCG AAAACGGAGAGTACACGGGGAAGGGAGGGCACACGGGAGCGCGAAAGCATCCGTTCGAAA CAACGGGGAAAGTTGCGAAAAAAGAACGGTGTG…
52	HE4-2	Adult	Haematopinus quadripertusus	Chiang Mai	MK734236	CCGCGAAAGGCTCATTAAATCAGCTATAATTTAATTGATGGTACAATCACTTTTACTTGG ATAACTGTGGCAATTCTAGAGCTAATACATGCAAAATGAATTCCGACCGCGCGGGCGGGC TCTTTTACAAGCTCGTCTTCGCGGAACGAATGCTTTTATTAGAACAAAACCAATCGGATC TTTCGTCGGCTCGCGTCACTTTTTTTTCGTTCTTTTCTCTCGTTCGGTGACGTCTTTCGC GCTCTTCCTCCGTTCCTTTCTCCGCGATCGCTTCGTCGAGATTGATTTCTCGCGCGAGCG AAAACGGAGAGTACACGGGGAAGGGAGGGCACACGGGAGCGCGAAAGCATCCGTTCGAAA CAACGGGGAAAGTTGCGAAAAAAGAACGGTGTG…
53	HE4-3	Adult	Haematopinus quadripertusus	Chiang Mai	MK734237	CCGCGAAAGGCTCATTAAATCAGCTATAATTTAATTGATGGTACAATCACTTTTACTTGGATAACTGTGGCAATTCTAGAGCTAATACATGCAAAATGAATTCCGACCGCGCGGGCGGGCTCTTTTACAAGCTCGTCTTCGCGGAACGAATGCTTTTATTAGAACGAAACCAATCGGATCTTTCGTCGGCTCGCGTCTCTTTTTTTTCGTTCTTTTCTCTCGTTCGGTGACGTCTTTCGCGCTCTTCCTCCGTTCCCTTCTCCGCGATCGCTTCGTCGAGATTGATTTCTCGCGCGAGCGAAAACGGAGAGTACACGGGGAAGGGAGGGCACACGGGAGCGCGAAAGCATCCGTTCGAAACAACGGGGAAAGTTGCGAAAAAAGAACGGTGTGCGCGGA…
54	HE4-4	Adult	Haematopinus quadripertusus	Chiang Mai	MK734238	CCGCGAAAGGCTCATTAAATCAGCTATAATTTAATTGATGGTACAATCACTTTTACTTGG ATAACTGTGGCAATTCTAGAGCTAATACATGCAAAATGAATTCCGACCGCGCGGGCGGGC TCTTTTACAAGCTCGTCTTCGCGGAACGAATGCTTTTATTAGAACAAAACCAATCGGATC TTTCGTCGGCTCGCGTCACTTTTTTTTCGTTCTTTTCTCTCGTTCGGTGACGTCTTTCGC GCTCTTCCTCCGTTCCTTTCTCCGCGATCGCTTCGTCGAGATTGATTTCTCGCGCGAGCG AAAACGGAGAGTACACGGGGAAGGGAGGGCACACGGGAGCGCGAAAGCATCCGTTCGAAA CAACGGGGAAAGTTGCGAAAAAAGAACGGTGTG…
55	HE4-5	Adult	Haematopinus quadripertusus	Chiang Mai	MK734239	CCGCGAAAGGCTCATTAAATCAGCTATAATTTAATTGATGGTACAATCACTTTTACTTGG ATAACTGTGGCAATTCTAGAGCTAATACATGCAAAATGAATTCCGACCGCGCGGGCGGGC TCTTTTACAAGCTCGTCTTCGCGGAACGAATGCTTTTATTAGAACAAAACCAATCGGATC TTTCGTCGGCTCGCGTCACTTTTTTTTCGTTCTTTTCTCTCGTTCGGTGACGTCTTTCGC GCTCTTCCTCCGTTCCTTTCTCCGCGATCGCTTCGTCGAGATTGATTTCTCGCGCGAGCG AAAACGGAGAGTACACGGGGAAGGGAGGGCACACGGGAGCGCGAAAGCATCCGTTCGAAA CAACGGGGAAAGTTGCGAAAAAAGAACGGTGTG…
56	HE4-6	Adult	Haematopinus quadripertusus	Chiang Mai	MK734240	CCGCGAAAGGCTCATTAAATCAGCTATAATTTAATTGATGGTACAATCACTTTTACTTGG ATAACTGTGGCAATTCTAGAGCTAATACATGCAAAATGAATTCCGACCGCGCGGGCGGGC TCTTTTACAAGCTCGTCTTCGCGGAACGAATGCTTTTATTAGAACAAAACCAATCGGATC TTTCGTCGGCTCGCGTCACTTTTTTTTCGTTCTTTTCTCTCGTTCGGTGACGTCTTTCGC GCTCTTCCTCCGTTCCTTTCTCCGCGATCGCTTCGTCGAGATTGATTTCTCGCGCGAGCG AAAACGGAGAGTACACGGGGAAGGGAGGGCACACGGGAGCGCGAAAGCATCCGTTCGAAA CAACGGGGAAAGTTGCGAAAAAAGAACGGTGTG…
57	HK1-1	Adult	Haematopinus quadripertusus	Chiang Mai	MK734241	CCGCGAAAGGCTCATTAAATCAGCTATAATTTAATTGATGGTACAATCACTTTTACTTGG ATAACTGTGGCAATTCTAGAGCTAATACATGCAAAATGAATTCCGACCGCGCGGGCGGGC TCTTTTACAAGCTCGTCTTCGCGGAACGAATGCTTTTATTAGAACAAAACCAATCGGATC TTTCGTCGGCTCGCGTCACTTTTTTTTCGTTCTTTTCTCTCGTTCGGTGACGTCTTTCGC GCTCTTCCTCCGTTCCTTTCTCCGCGATCGCTTCGTCGAGATTGATTTCTCGCGCGAGCG AAAACGGAGAGTACACGGGGAAGGGAGGGCACACGGGAGCGCGAAAGCATCCGTTCGAAA CAACGGGGAAAGTTGCGAAAAAAGAACGGTGTG…
58	HK1-2	Adult	Haematopinus quadripertusus	Chiang Mai	MK734242	CCGCGAAAGGCTCATTAAATCAGCTATAATTTAATTGAAGGTACAATCACTTTTACTTGGATAACTGTGGCAATTCTAGAGCTAATACATGCAAAATGAATTCCGACCGCGCGGGCGGGCTCTTTTACAAGCTCGTCTTCGCGGAACGAATGCTTTTATTAGAACAAAACCAATCGGATCTTTCGTCGGCTCGCGTCACTTTTTTTTCGTTCTTTTCTCTCGTTCGGTGACGTCTTTCGCGCTCTTCCTCCGTTCCTTTCTCCGCGATCGCTTCGTCGAGATTGATTTCTCGCGCGAGCGAAAACGGAGAGTACACGGGGAAGGGAGGGCACACGGGAGCGCGAAAGCATCCGTTCGAAACAACGGGGAAAGTTGCGAAAAAAGAACGGTGTGCGCGGA…
59	HK1-3	Adult	Haematopinus quadripertusus	Chiang Mai	MK734243	CCGCGAAAGGCTCATTAAATCAGCTATAATTTAATTGATGGTACAATCACTTTTACTTGGATAACTGTGGCAATTCTAGAGCTAATACATGCAAAATGAATTCCGACCGCGCGGGCGGGCTCTTTTACAAGCTCGTCTTCGCGGAACGAATGCTTTTATTAGAACAAAACCAATCGGATCTTTCGTCGGCTCGCGTCACTTTTTTTTCGTTCTTTTCTCTCGTTCGGTGACGTCTTTCGCGCTCTTCCTCCGTTCCTTTCTCCGCGATCGCTTCGTCGAGATTGATTTCTCGCGCGAGCGAAAACGGAGAGTACACGGGGAAGGGAGGGCACACGGGAGCGCGAAAGCATCCGTTCGAAACAACGGGGAAAGTTGCGAAAAAAGAACGGTGTGCGCGGA…
60	HK1-4	Adult	Haematopinus quadripertusus	Chiang Mai	MK734244	CCGCGAAAGGCTCATTAAATCAGCTATAATTTAATTGATGGTACAATCACTTTTACTTGGATAACTGTGGCAATTCTAGAGCTAATACATGCAAAATGAATTCCGACCGCGCGGGCGGGCTCTTTTACAAGCTCGTCTTCGCGGAACGAATGCTTTTATTAGAACAAAACCAATCGGATCTTTCGTCGGCTCGCGTCACTTTTTTTTCGTTCTTTTCTCTCGTTCGGTGACGTCTTTCGCGCTCTTCCTCCGTTCCTTTCTCCGCGATCGCTTCGTCGAGATTGATTTCTCGCGCGAGCGAAAACGGAGAGTACACGGGGAAGGGAGGGCACACGGGAGCGCGAAAGCATCCGTTCGAAACAACGGGGAAAGTTGCGAAAAAAGAACGGTGTGCGCGGA…
61	HK1-5	Adult	Haematopinus quadripertusus	Chiang Mai	MK734245	CCGCGAAAGGCTTATTAAATCAGCTATAATTTAATTGATGGTACAATCACTTTTACTTGGATAACTGTGGCAATTCTAGAGCTAATACATGCAAAATGAATTCCGACCGCGCGGGCGGGCTCTTTTACAAGCTCGTCTTCGCGGAACGAATGCTTTTATTAGAACAAAACCAATCGGATCTTTCGTCGGCTCGCGTCACTTTTTTTTCGTTCTTTTCTCTCGTTCGGTGACGTCTTTCGCGCTCTTCCTCCGTTCCTTTCTCCGCGATCGCTTCGTCGAGATTGATTTCTCGCGCGAGCGAAAACGGAGAGTACACGGGGAAGGGAGGGCACACGGGAGCGCGAAAGCATCCGTTCGAAACAACGGGGAAAGTTGCGAAAAAAGAACGGTGTGCGCGGA…
62	HK1-6	Adult	Haematopinus quadripertusus	Chiang Mai	MK734246	CCGCGAAAGGCTCATTAAATCAGCTATAATTTAATTGATGGTACAATCACTTTTACTTGG ATAACTGTGGCAATTCTAGAGCTAATACATGCAAAATGAATTCCGACCGCGCGGGCGGGC TCTTTTACAAGCTCGTCTTCGCGGAACGAATGCTTTTATTAGAACAAAACCAATCGGATC TTTCGTCGGCTCGCGTCACTTTTTTTTCGTTCTTTTCTCTCGTTCGGTGACGTCTTTCGC GCTCTTCCTCCGTTCCTTTCTCCGCGATCGCTTCGTCGAGATTGATTTCTCGCGCGAGCG AAAACGGAGAGTACACGGGGAAGGGAGGGCACACGGGAGCGCGAAAGCATCCGTTCGAAA CAACGGGGAAAGTTGCGAAAAAAGAACGGTGTG…
63	HK1-7	Adult	Haematopinus quadripertusus	Chiang Mai	MK734247	CCGCGAAAGGCTCATTAAATCAGCTATAATTTAATTGATGGTACAATCACTTTTACTTGG ATAACTGTGGCAATTCTAGAGCTAATACATGCAAAATGAATTCCGACCGCGCGGGCGGGC TCTTTTACAAGCTCGTCTTCGCGGAACGAATGCTTTTATTAGAACAAAACCAATCGGATC TTTCGTCGGCTCGCGTCACTTTTTTTTCGTTCTTTTCTCTCGTTCGGTGACGTCTTTCGC GCTCTTCCTCCGTTCCTTTCTCCGCGATCGCTTCGTCGAGATTGATTTCTCGCGCGAGCG AAAACGGAGAGTACACGGGGAAGGGAGGGCACACGGGAGCGCGAAAGCATCCGTTCGAAA CAACGGGGAAAGTTGCGAAAAAAGAACGGTGTG…
64	HK1-8	Adult	Haematopinus quadripertusus	Chiang Mai	MK734248	CCGCGAAAGGCTCATTAAATCAGCTATAATTTAATTGATGGTACAATCACTTTTACTTGGATAACTGTGGCAATTCTAGAGCTAATACATGCAAAATGAATTCCGACCGCGCGGGCGGGCTCTTTTACAAGCTCGTCTTCGCGGAACGAATGCTTTTATTAGAACAAAACCAATCGGATCTTTCGTCGGCTCGCGTCACTTTTTTTTCGTTCTTTTCTCTCGTTCGGTGACGTCTTTCGCGCTCTTCCTCCGTTCCTTTCTCCGCGATCGCTTCGTCGAGATTGATTTCTCGCGCGAGCGAAAACGGAGAGTACACGGGGAAGGGAGGGCACACGGGAGCGCGAAAGCATCCGTTCGAAACAACGGGGAAAGTTGCGAAAAAAGAACGGTGTGCGCGGA…
65	HK1-9	Adult	Haematopinus quadripertusus	Chiang Mai	MK734249	CCGCGAAAGGCTCATTAAATCAGCTATAATTTAATTGATGGTACAATCACTTTTACTTGGATAACTGTGGCAATTCTAGAGCTAATACATGCAAAATGAATTCCGACCGCGCGGGCGGGCTCTTTTACAAGCTCGTCTTCGCGGAACGAATGCTTTTATTAGAACAAAACCAATCGGATCTTTCGTCGGCTCGCGTCACTTTTTTTTCGTTCTTTTCTCTCGTTCGGTGACGTCTTTCGCGCTCTTCCTCCGTTCCTTTCTCCGCGATCGCTTCGTCGAGATTGATTTCTCGCGCGAGCGAAAACGGAGAGTACACGGGGAAGGGAGGGCACACGGGAGCGCGAAAGCATCCGTTCGAAACAACGGGGAAAGTTGCGAAAAAAGAACGGTGTGCGCGGA…
66	HK1-10	Adult	Haematopinus quadripertusus	Chiang Mai	MK734250	CCGCGAAAGGCTCATTAAATCAGCTATAATTTAATTGATGGTACAATCACTTTTACTTGGATAACTGTGGCAATTCTAGAGCTAATACATGCAAAATGAATTCCGACCGCGCGGGCGGGCTCTTTTACAAGCTCGTCTTCGCGGAACGAATGCTTTTATTAGAACAAAACCAATCGGATCTTTCGTCGGCTCGCGTCACTTTTTTTTCGTTCTTTTCTCTCGTTCGGTGACGTCTTTCGCGCTCTTCCTCCGTTCCTTTCTCCGCGATCGCTTCGTCGAGATTGATTTCTCGCGCGAGCGAAAACGGAGAGTACACGGGGAAGGGAGGGCACACGGGAGCGCGAAAGCATCCGTTCGAAACAACGGGGAAAGTTGCGAAAAAAGAACGGTGTGCGCGGA…
67	HK1-11	Adult	Haematopinus quadripertusus	Chiang Mai	MK734251	CCGCGAAAGGCTCATTAAATCAGCTATAATTTAATTGATGGTACAATCACTTTTACTTG GATAACTGTGGCAATTCTAGAGCTAATACATGCAAAATGAATTCCGACCGCGCGGGCGGG CTCTTTTACAAGCTCGTCTTCGCGGAACGAATGCTTTTATTAGAACAAAACCAATCGGAT CTTTCGTCGGCTCGCGTCACTTTTTTTTCGTTCTTTTCTCTCGTTCGGTGACGTCTTTCG CGCTCTTCCTCCGTTCCTTTCTCCGCGATCGCTTCGTCGAGATTGATTTCTCGCGCGAGC GAAAACGGAGAGTACACGGGGAAGGGAGGGCACACGGGAGCGCGAAAGCATCCGTTCGAA ACAACGGGGAAAGTTGCGAAAAAAGAACGGTGTG…
68	HK2-1	Adult	Haematopinus quadripertusus	Chiang Mai	MK734252	CCGCGAAAGGCTCATTAAATCAGCTATAATTTAATTGATGGTACAATCACTTTTACTTGG ATAACTGTGGCAATTCTAGAGCTAATACATGCAAAATGAATTCCGACCGCGCGGGCGGGC TCTTTTACAAGCTCGTCTTCGCGGAACGAATGCTTTTATTAGAACAAAGCCAATCGGATC TTTCGTCGGCTCGCGTCACTTTTTTTTCGTTCTTTTCTCTCGTTCGGTGACGTCTTTCGC GCTCTTCCTCCGTTCCTTTCTCCGCGATCGCTTCGTCGAGATTGATTTCTCGCGCGAGCG AAAACGGAGAGTACACGGGGAAGGGAGGGCACACGGGAGCGCGAAAGCATCCGTTCGAAA CAACGGGGAAAGTTGCGAAAAAAGAACGGTGTG…
69	HK2-2	Adult	Haematopinus quadripertusus	Chiang Mai	MK734253	CCGCGAAAGGCTCATTAAATCAGCTATAATTTAATTGATGGTACAATCACTTTTACTTGGATAACTGTGGCAATTCTAGAGCTAATACATGCAAAATGAATTCCGACCGCGCGGGCGGGCTCTTTTACAAGCTCGTCTTCGCGGAACGAATGCTTTTATTAGAACAAAACCAATCGGATCTTTCGTCGGCTCGCGTCACTTTTTTTTCGTTCTTTTCTCTCGTTCGGTGACGTCTTTCGCGCTCTTCCTCCGTTCCTTTCTCCGCGATCGCTTCGTCGAGATTGATTTCTCGCGCGAGCGAAAACGGAGAGTACACGGGGAAGGGAGGGCACACGGGAGCGCGAAAGCATCCGTTCGAAACAACGGGGAAAGTTGCGAAAAAAGAACGGTGTGCGCGGA…
70	HK2-3	Adult	Haematopinus quadripertusus	Chiang Mai	MK734254	CCGCGAAAGGCTCATTAAATCAGCTATAATTTAATTGATGGTACAATCACTTTTACTTGG ATAACTGTGGCAATTCTAGAGCTAATACATGCAAAATGAATTCCGACCGCGCGGGCGGGC TCTTTTACAAGCTCGTCTTCGCGGAACGAATGCTTTTATTAGAACAAAACCAATCGGATC TTTCGTCGGCTCGCGTCACTTTTTTTTCGTTCTTTTCTCTCGTTCGGTGACGTCTTTCGC GCTCTTCCTCCGTTCCTTTCTCCGCGATCGCTTCGTCGAGATTGATTTCTCGCGCGAGCG AAAACGGAGAGTACACGGGGAAGGGAGGGCACACGGGAGCGCGAAAGCATCCGTTCGAAA CAACGGGGAAAGTTGCGAAAAAAGAACGGTGTG…
71	HK2-4	Adult	Haematopinus quadripertusus	Chiang Mai	MK734255	CCGCGAAAGGCTCATTAAATCAGCTATAATTTAATTGATGGTACAATCACTTTTACTTGG ATAACTGTGGCAATTCTAGAGCTAATACATGCAAAATGAATTCCGACCGCGCGGGCGGGC TCTTTTACAAGCTCGTCTTCGCGGAACGAATGCTTTTATTAGAACAAAACCAATCGGATC TTTCGTCGGCTCGCGTCACTTTTTTTTCGTTCTTTTCTCTCGTTCGGTGACGTCTTTCGC GCTCTTCCTCCGTTCCTTTCTCCGCGATCGCTTCGTCGAGATTGATTTCTCGCGCGAGCG AAAACGGAGAGTACACGGGGAAGGGAGGGCACACGGGAGCGCGAAAGCATCCGTTCGAAA CAACGGGGAAAGTTGCGAAAAAAGAACGGTGTG…
72	HK2-5	Adult	Haematopinus quadripertusus	Chiang Mai	MK734256	CCGCGAAAGGCTCATTAAATCAGCTATAATTTAATTGATGGTACAATCACTTTTACTTGGATAACTGTGGCAATTCTAGAGCTAATACATGCAAAATGAATTCCGACCGCGCGGGCGGGCTCTTTTACAAGCTCGTCTTCGCGGAACGAATGCTTTTATTAGAACAAAACCAATCGGATCTTTCGTCGGCTCGCGTCACTTTTTTTTCGTTCTTTTCTCTCGTTCGGTGACGTCTTTCGCGCTCTTCCTCCGTTCCTTTCTCCGCGATCGCTTCGTCGAGATTGATTTCTCGCGCGAGCGAAAACGGAGAGTACACGGGGAAGGGAGGGCACACGGGAGCGCGAAAGCATCCGTCCGAAACAACGGGGAAAGTTGCGAAAAAAGAACGGTGTGCGCGGA…
73	HK2-6	Adult	Haematopinus quadripertusus	Chiang Mai	MK734257	CCGCGAAAGGCTCATTAAATCAGCTATAATTTAATTGATGGTACAATCACTTTTACTTGG ATAACTGTGGCAATTCTAGAGCTAATACATGCAAAATGAATTCCGACCGCGCGGGCGGGC TCTTTTACAAGCTCGTCTTCGCGGAACGAATGCTTTTATTAGAACAAAACCAATCGGATC TTTCGTCGGCTCGCGTCACTTTTTTTTCGTTCTTTTCTCTCGTTCGGTGACGTCTTTCGC GCTCTTCCTCCGTTCCTTTCTCCGCGATCGCTTCGTCGAGATTGATTTCTCGCGCGAGCG AAAACGGAGAGTACACGGGGAAGGGAGGGCACACGGGAGCGCGAAAGCATCCGTTCGAAA CAACGGGGAAAGTTGCGAAAAAAGAACGGTGTG…
74	HK2-7	Adult	Haematopinus quadripertusus	Chiang Mai	MK734258	CCGCGAAAGGCTCATTAAATCAGCTATAATTTAATTGATGGTACAATCACTTTTACTTGG ATAACTGTGGCAATTCTAGAGCTAATACATGCAAAATGAATTCCGACCGCGCGGGCGGGC TCTTTTACAAGCTCGTCTTCGCGGAACGAATGCTTTTATTAGAACAAAACCAATCGGATC TTTCGTCGGCTCGCGTCACTTTTTTTTCGTTCTTTTCTCTCGTTCGGTGACGTCTTTCGC GCTCTTCCTCCGTTCCTTTCTCCGCGATCGCTTCGTCGAGATTGATTTCTCGCGCGAGCG AAAACGGAGAGTACACGGGGAAGGGAGGGCACACGGGAGCGCGAAAGCATCCGTTCGAAA CAAGGGGGAAAGTTGCGAAAAAAGAACGGTGTG…
75	HK2-8	Adult	Haematopinus quadripertusus	Chiang Mai	MK734259	CCGCGAAAGGCTCATTAAATCAGCTATAATTTAATTGATGGTACAATCACTTTTACTTGG ATAACTGTGGCAATTCTAGAGCTAATACATGCAAAATGAATTCCGACCGCGCGGGCGGGC TCTTTTACAAGCTCGTCTTCGCGGAACGAATGCTTTTATTAGAACAAAACCAATCGGATC TTTCGTCGGCTCGCGTCACTTTTTTTTCGTTCTTTTCTCTCGTTCGGTGACGTCTTTCGC GCTCTTCCTCCGTTCCTTTCTCCGCGATCGCTTCGTCGAGATTGATTTCTCGCGCGAGCG AAAACGGAGAGTACACGGGGAAGGGAGGGCACACGGGAGCGCGAAAGCATCCGTTCGAAA CAAGGGGGAAAGTTGCGAAAAAAGAACGGTGTG…
76	HK2-9	Adult	Haematopinus quadripertusus	Chiang Mai	MK734260	CCGCGAAAGGCTCATTAAATCAGCTATAATTTAATTGATGGTACAATCACTTTTACTTGGATAACTGTGGCAATTCTAGAGCTAATACATGCAAAATGAATTCCGACCGCGCGGGCGGGCTCTTTTACAAGCTCGTCTTCGCGGAACGAATGCTTTTATTAGAACAAAACCAATCGGATCTTTCGTCGGCTCGCGTCACTTTTTTTTCGTTCTTTTCTCTCGTTCGGTGACGTCTTTCGCGCTCTTCCTCCGTTCCTTTCTCCGCGATCGCTTCGTCGAGATTGATTTCTCGCGCGAGCGAAAACGGAGAGTACACGGGGAAGGGAGGGCACACGGGAGCGCGAAAGCATCCGTTCGAAACAACGGGGAAAGTTGCGAAAAAAGAACGGTGTGCGCGGA…
77	HK2-10	Adult	Haematopinus quadripertusus	Chiang Mai	MK734261	CCGCGAAAGGCTCATTAAATCAGCTATAATTTAATTGATGGTACAATCACTTTTACTTGG ATAACTGTGGCAATTCTAGAGCTAATACATGCAAAATGAATTCCGACCGCGCGGGCGGGC TCTTTTACAAGCTCGTCTTCGCGGAACGAATGCTTTTATTAGAACAAAACCAATCGGATC TTTCGTCGGCTCGCGTCACTTTTTTTTCGTTCTTTTCTCTCGTTCGGTGACGTCTTTCG CGCTCTTCCTCCGTTCCTTTCTCCGCGATCGCTTCGTCGAGATTGATTTCTCGCGCGGGC GAAAACGGAGAGTACACGGGGAAGGGAGGGCACACGGGAGCGCGAAAGCATCCGTTCGAA ACAACGGGGAAAGTTGCGAAAAAAGAACGGTGTG…
78	HK2-11	Adult	Haematopinus quadripertusus	Chiang Mai	MK734262	CCGCGAAAGGCTCATTAAATCAGCTATAATTTAATTGATGGTACAATCACTTTTACTTGG ATAACTGTGGCAATTCTAGAGCTAATACATGCAAAATGAATTCCGACCGCGCGGGCGGGC TCTTTTACAAGCTCGTCTTCGCGGAACGAATGCTTTTATTAGAACAAAACCAATCGGATC TTTCGTCGGCTCGCGTCACTTTTTTTTCGTTCTTTTCTCTCGTTCGGTGACGTCTTTCG CGCTCTTCCTCCGTTCCTTTCTCCGCGATCGCTTCGTCGAGATTGATTTCTCGCGCGGGC GAAAACGGAGAGTACACGGGGAAGGGAGGGCACACGGGAGCGCGAAAGCATCCGTTCGAA ACAACGGGGAAAGTTGCGAAAAAAGAACGGTGTG…
79	HK2-12	Adult	Haematopinus quadripertusus	Chiang Mai	MK734263	CCGCGAAAGGCTCATTAAATCAGCTATAATTTAATTGATGGTACAATCACCTTTACTTGG ATAACTGTGGCAATTCTAGAGCTAATACATGCAAAATGAATTCCGACCGCGCGGGCGGGC TCTTTTACAAGCTCGTCTTCGCGGAACGAATGCTTTTATTAGAACAAAACCAATCGGATC TTTCGTCGGCTCGCGTCACTTTTTTTTCGTTCTTTTCTCTCGTTCGGTGACGTCTTTCGC GCTCTTCCTCCGTTCCTTTCTCCGCGATCGCTTCGTCGAGATTGATTTCTCGCGCGAGCG AAAACGGAGAGTACACGGGGAAGGGAGGGCACACGGGAGCGCGAAAGCATCCGTTCGAAA CAACGGGGAAAGTTGCGAAAAAAGAACGGTGTG…
80	HK2-13	Adult	Haematopinus quadripertusus	Chiang Mai	MK734264	CCGCGAAAGGCTCATTAAATCAGCTATAATTTAATTGATGGTACAATCACTTTTACTTGGATAACTGTGGCAATTCTAGAGCTAATACATGCAAAATGAATTCCGACCGCGCGGGCGGGCTCTTTTACAAGCTCGTCTTCGCGGAACGAATGCTTTTATTAGAACAAAACCAATCGGATCTTTCGTCGGCTCGCGTCACTTTTTTTTCGTTCTTTTCTCTCGTTCGGTGACGTCTTTCGCGCTCTTCCTCCGTTCCTTTCTCCGCGATCGCTTCGTCGAGATTGATTTCTCGCGCGAGCGAAAACGGAGAGTACACGGGGAAGGGAGGGCACACGGGAGCGCGAAAGCATCCGTTCGAAACAACGGGGAAAGTTGCGAAAAAAGAACGGTGTGCGCGGA…
81	HK2-14	Adult	Haematopinus quadripertusus	Chiang Mai	MK734265	CCGCGAAAGGCTCATTAAATCAGCTATAATTTAATTGATGGTACAATCACTTTTACTTGG ATAACTGTGGCAATTCTAGAGCTAATACATGCAAAATGAATTCCGACCGCGCGGGCGGGC TCTTTTACAAGCTCGTCTTCGCGGAACGAATGCTTTTATTAGAACAAAACCAATCGGATC TTTCGTCGGCTCGCGTCACTTTTTTTTCGTTCTTTTCTCTCGTTCGGTGACGTCTTTCGC GCTCTTCCTCCGTTCCTTTCTCCGCGATGGCTTCGTCGAGATTGATTTCTCGCGCGAGCG AAAACGGAGAGTACACGGGGAAGGGAGGGCACACGGGAGCGCGAAAGCATCCGTTCGAAA CAACGGGGAAAGTTGCGAAAAAAGAACGGTGTG…
82	HK3-1	Adult	Haematopinus quadripertusus	Chiang Mai	MK734266	CCGCGAAAGGCTCATTAAATCAGCTATAATTTAATTGATGGTACAATCACTTTTACTTGG ATAACTGTGGCAATTCTAGAGCTAATACATGCAAAATAAATTCCGACCGCGCGGGCGGGC TCTTTTACAAGCTCGTCTTCGCGGAACGAATGCTTTTATTAGAACAAAACCAATCGGATC TTTCGTCGGCTCGCGTCACTTTTTTTTCGTTCTTTTCTCTCGTTCGGTGACGTCTTTCGC GCTCTTCCTCCGTTCCTTTCTCCGCGATCGCTTCGTCGAGATTGATTTCTCGCGCGAGCG AAAACGGAGAGTACACGGGGAAGGGAGGGCACGCGGGAGCGCGAAAGCATCCGTTCGAAA CAACGGGGAAAGTTGCGAAAAAAGAACGGTGTG…
83	HK3-2	Adult	Haematopinus quadripertusus	Chiang Mai	MK734267	CCGCGAAAGGCTCATTAAATCAGCTATAATTTAATTGATGGTACAATCACTTTTACTTGG ATAACTGTGGCAATTCTAGAGCTAATACATGCAAAATGAATTCCGACCGCGCGGGCGGGC TCTTTTACAAGCTCGTCTTCGCGGAACGAATGCTTTTATTAGAACAAAACCAATCGGATC TTTCGTCGGCTCGCGTCACTTTTTTTTCGTTCTTTTCTCTCGTTCGGTGACGTCTTTCGC GCTCTTCCTCCGTTCCTTTCTCCGCGATCGCTTCGTCGAGATTGATTTCTCGCGCGAGCG AAAACGGAGAGTACACGGGGAAGGGAGGGCACACGGGAGCGCGAAAGCATCCGTTCGAAA CAACGGGGAAAGTTGCGAAAAAAGAACGGTGTG…
84	HK3-3	Adult	Haematopinus quadripertusus	Chiang Mai	MK734268	CCGCGAAAGGCTCATTAAATCAGCTATAATTTAATTGATGGTACAATC ACTTTTACTTGGATAACTGTGGCAATTCTAGAGCTAATACATGCAAAATG AATTCCGACCGCGCGGGCGGGCTCTTTTACAAGCTCGTCTTCGCGGAACG AATGCTTTTATTAGAACAAAACCAATCGGATCTTTCGTCGGCTCGCGTCA CTTTTTTTTCGTTCTTTTCTCTCGTTCGGTGACGTCTTTCGCGCTCTTCC TCCGTTCCTTTCTCCGCGATCGCTTCGTCGAGATTGATTTCTCGCGCGAG CGAAAACGGAGAGTACACGGGGAAGGGAGGGCACACGGGAGCGCGAAAGC ATCCGTTCGAAACAACGGGGAAAGTTGCGAAAAAAGAACGGTGT…
85	HK3-4	Adult	Haematopinus quadripertusus	Chiang Mai	MK734269	CCGCGAAAGGCTCATTAAATCAGCTATAATTTAATTGATGGTACAATCACTTTTACTTGGATAACTGTGGCAATTCTAGAGCTAATACATGCAAAATGAATTCCGACCGCGCGGGCGGGCTCTTTTACAAGCTCGTCTTCGCGGAACGAATGCTTTTATTAGAACAAAACCAATCGGATCTTTCGTCGGCTCGCGTCACTTTTTTTTCGTTCTTTTCTCTCGTTCGGTGACGTCTTTCGCGCTCTTCCTCCGTTCCTTTCTCCGCGATCGCTTCGTCGAGATTGATTTCTCGCGCGAGCGAAAACGGAGAGTACACGGGGAAGGGAGGGCACACGGGAGCGCGAAAGCATCCGTTCGAAACAACGGGGAAAGTTGCGAAAAAAGAACGGTGTGCGCGGA…
86	HK3-5	Adult	Haematopinus quadripertusus	Chiang Mai	MK734270	CCGCGAAAGGCTCATTGAATCAGCTATAATTTAATTGATGGTTCAATCACTTTTACTTGGATAACTGTGGCAATTCTAGAGCTAATACATGCAAAATGAATTCCGACCGCGCGGGCGGGCTCTTTTACAAGCTCGTCTTCGCGGAACGAATGCTTTTATTAGAACAAAACCAATCGGATCTTTCGTCGGCTCGCGTCACTTTTTTTTCGTTCTTTTCTCTCGTTCGGTGACGTCTTTCGCGCTCTTCCTCCGTTCCTTTCTCCGCGATCGCTTCGTCGAGATTGATTTCTCGCGCGAGCGAAAACGGAGAGTACACGGGGAAGGGAGGGCACACGGGAGCGCGAAAGCATCCGTTCGAGACAACGGGGAAAGTTGCGAAAAAAGAACGGTGTGCGCGGA…
87	HK3-6	Adult	Haematopinus quadripertusus	Chiang Mai	MK734271	CCGCGAAAGGCTCATTAAATCAGCTATAATTTAATTGATGGTACAATCACTTTTACTTGGATAACTGTGGCAATTCTAGAGCTAATACATGCAAAATGAATTCCGACCGCGCGGGCGGGCTCTTTTACAAGCTCGTCTTCGCGGAACGAATGCTTTTATTAGAACAAAACCAATCGGATCTTTCGTCGGCTCGCGTCACTTTTTTTTCGTTCTTTTCTCTCGTTCGGTGACGTCTTTCGCGCTCTTCCTCCGTTCCTTTCTCCGCGATCGCTTCGTCGAGATTGATTTCTCGCGCGAGCGAAAACGGAGAGTACACGGGGAAGGGAGGGCACACGGGAGCGCGAAAGCATCCGTTCGAAACAACGGGGAAAGTTGCGAAAAAAGAACGGTGTGCGCGGA…
88	HK3-7	Adult	Haematopinus quadripertusus	Chiang Mai	MK734272	CCGCGAAAGGCTCATTAAATCAGCTATAATTTAATTGATGGTACAATCA CTTTTACTTGGATAACTGTGGCAATTCTAGAGCTAATACATGCAAAATGA ATTCCGACCGCGCGGGCGGGCTCTTTTACAAGCTCGTCTTCGCGGAACGA ATGCTTTTATTAGAACAAAACCAATCGGATCTTTCGTCGGCTCGCGTCAC TTTTTTTTCGTTCTTTTCTCTCGTACGGTGACGTCTTTCGCGCTCTTCCT CCGTTCCTTTCTCCGCGATCGCTTCGTCGAGATTGATTTCTCGCGCGAGC GAAAACGGAGAGTACACGGGGAAGGGAGGGCACACGGGAGCGCGAAAGCA TCCGTTCGAAACAACGGGGAAAGTTGCGAAAAAAGAACGGTGT…
89	HK3-8	Adult	Haematopinus quadripertusus	Chiang Mai	MK734273	CCGCAAAAGGCTCATTAAATCAGCTATAATTTAATTGATGGTACAATCA CTTTTACTTGGATAACTGTGGCAATTCTAGAGCTAATACATGCAAAATGA ATTCCGACCGCGCGGGCGGGCTCTTTTACAAGCTCGTCTTCGCGGAACGA ATGCTTTTATTAGAACAAAACCAATCGGATCTTTCGTCGGCTCGCGTCAC TTTTTTTTCGTTCTTTTCTCTCGTTCGGTGACGTCTTTCGCGCTCTTCCT CCGTTCCTTTCTCCGCGATCGCTTCGTCGAGATTGATTTCTCGCGCGAGC GAAAACGGAGAGTACACGGGGAAGGGAGGGCACACGGGAGCGCGAAAGCA TCCGTTCGAAACAACGGGGAAAGTTGCGAAAAAAGAACGGTGT…
90	HK3-9	Adult	Haematopinus quadripertusus	Chiang Mai	MK734274	CCGCGAAAGGCTCATTAAATCAGCTATAATTTAATTGATGGTACAATCACTTTTACTTGGATAACTGTGGCAATTCTAGAGCTAATACATGCAAAATGAATTCCGACCGCGCGGGCGGGCTCTTTTACAAGCTCGTCTTCGCGGAACGAATGCTTTTATTAGAACAAAACCAATCGGATCTTTCGTCGGCTCGCGTCACTTTTTTTTCGTTCTTTTCTCTCGTTCGGTGACGTCTTTCGCGCTCTTCCTCCGTTCCTTTCTCCGCGATCGCTTCGTCGAGATTGATTTCTCGCGCGAGCGAAAACGGAGAGTACACGGGGAAGGGAGGGCACACGGGAGCGCGAAAGCATCCGTTCGAAACAACGGGGAAAGTTGCGAAAAAAGAACGGTGTGCGCGGA…
91	HK3-10	Adult	Haematopinus quadripertusus	Chiang Mai	MK734275	CCGCTAAAGGCTCATTAAATCAGCTATAATTTAATTGATGGTACAATCACTTTTACTTGGATAACTGTGGCAATTCTAGAGCTAATACATGCAAAATGAATTCCGACCGCGCGGGCGGGCTCTTTTACAAGCTCGTCTTCGCGGAACGAATGCTTTTATTAGAACAAAACCAATCGGATCTTTCGTCGGCTCGCGTCACTTTTTTTTCGTTCCTTTCTCTCGTTCGGTGACGTCTTTCGCGCTCTTCCTCCGTTCCTTTCTCCGCGATCGCTTCGTCGAGATTGATTTCTCGCGCGAGCGAAAACGGAGAGTACACGGGGAAGGGAGGGCACACGGGAGCGCGAAAGCATCCGTTCGAAACAACGGGGAAAGTTGCGAAAAAAGAACGGTGTGCGCGGA…
92	HK3-11	Adult	Haematopinus quadripertusus	Chiang Mai	MK734276	CCGCGAAAGGCTCATTAAATCAGCTATAATTTAATTGATGGTACAATCACTTTTACTTGGATAACTGTGGCAATTCTAGAGCTAATACATGCAAAATGAATTCCGACCGCGCGGGCGGGCTCTTTTACAAGCTCGTCTTCGCGGAACGAATGCTTTTATTAGAACAAAACCAATCGGATCTTTCGTCGGCTCGCGTCACTTTTTTTTCGTTCTTTTCTCTCGTTCGGTGACGTCTTTCACGCTCTTCCTCCGTTCCTTTCTCCGCGATCGCTTCGTCGAGATTGATTTCTCGCGCGAGCGAAAACGGAGAGTACACGGGGAAGGGAGGGCACACGGGAGCGCGAAAGCATCCGTTCGAAACAACGGGGAAAGTTGCGAAAAAAGAACGGTGTGCGCGGA…
93	HK3-12	Adult	Haematopinus quadripertusus	Chiang Mai	MK734277	CCGCGAAAGGCTCATTAAATCAGCTATAATTTAATTGATGGTACAATCACTTTTACTTGGATAACTGTGGCAATTCTAGAGCTAATACATGCAAAATGAATTCCGACCGCGCGGGCGGGCTCTTTTACAAGCTCGTCTTCGCGGAACGAATGCTTTTATTAGAACAAAACCAATCGGATCTTTCGTCGGCTCGCGTCACTTTTTTTTCGTTCTTTTCTCTCGTTCGGTGACGTCTTTCGCGCTCTTCCTCCGTTCCTTTCTCCGCGATCGCTTCGTCGAGATTGATTTCTCGCGCGAGCGAAAACGGAGAGTACACGGGGAAGGGAGGGCACACGGGAGCGCGAAAGCATCCGTTCGAAACAACGGGAAAAGTTGCGAAAAAAGAACGGTGTGCGCGGA…
94	HK4-1	Adult	Haematopinus quadripertusus	Chiang Mai	MK734278	CCGCGAAAGGCTCATTAAATCAGCTATAATTTAATTGATGGTACAATCACTTTTACTTGGATAACTGTGGCAATTCTAGAGCTAATACATGCAAAATGAATTCCGACCGCGCGGGCGGGCTCTTTTACAAGCTCGTCTTCGCGGAACGAATGCTTTTATTAGAACAAAACCAATCGGATCTTTCGTCGGCTCGCGTCACTTTTTTTTCGTTCTTTTCTCTCGTTCGGTGACGTCTTTCGCGCTCTTCCTCCGTTCCTTTCTCCGCGATCGCTTCGTCGAGATTGATTTCTCGCGCGAGCGAAAACGGAGAGTACACGGGGAAGGGAGGGCACACGGGAGCGCGAAAGCATCCGTTCGAAACAACGGGGAAAGTTGCGAAAAAAGAACGGTGTGCGCGGA…
95	HK4-2	Adult	Haematopinus quadripertusus	Chiang Mai	MK734279	CCGCGAAAGGCTCATTAAATCAGCTATAATTTAATTGATGGTACAATCACTTTTACTTGGATAACTGTGGCAATTCTAGAGCTAATACATGCAAAATGAATTCCGACCGCGCGGGCGGGCTCTTTTACAAGCTCGTCTTCGCGGAACGAATGCTTTTATTAGAACAAATCCAATCGGATCTTTCGTCGGCTCGCGTCACTTTTTTTCGTTCTTTTCTCTCGTTCGGTGACGTCTTTCGCGCTCTTCCTCCGTTCCTTTCTCCGCGATCGCTTCGTCGAGATTGATTTCTCGCGCGAGCGAAAACGGAGAGTACATGGGGAAGGGAGGGCACACGGGAGCGCGAAAGCATCCGTTCGAAACAACGGGGAAAGTTGCGAAAAAAGAACGGTGTGCGCGGAA…
96	HK4-3	Adult	Haematopinus quadripertusus	Chiang Mai	MK734280	CCGCGAAAGGCTCATTAAATCAGCTGTAATTTAATTGATGGTACAATCACTTTTACTTGG ATAACTGTGGCAATTCTAGAGCTAATACATGCAAAATGAATTCCGACCGCGCGGGCGGGC TCTTTTACAAGCTCGTCTTGGCGGAACGAATGCTTTTATTAGAACAAAACCAATCGGATC TTTCGTCGGCTCGCGTCACTTTTTTTTCGTTCTTTTCTCTCGTTCGGTGACGTCTTTCGC GCTCTTCCTCCGTTCCTTTCTCCGCGATCGCTTCGTCGAGATTGATTTCTCGCGCGAGCG AAAACGGAGAGTACACGGGGAAGGGAGGGCACACGGGAGCGCGAAAGCATCCGTTCGAAA CAACGGGGAAAGTTGCGAAAAAAGAACGGTGTG…
97	HK4-4	Adult	Haematopinus quadripertusus	Chiang Mai	MK734281	CCGCGAAAGGCTCATTAAATCAGCTATAATTTAATTGATGGTACAATCACTTTTACTTGGATAACTGTGGCAATTCTAGAGCTAATACATGCAAAATGAATTCCGACCGCGCGGGCGGGCTCTTTTACAAGCTCGTCTTCGCGGAACGAATGCTTTTATTAGAACAAAACCGATCGGATCTTTCGTCGGCTCGCGTCACTTTTTTTTCGTTCTTTTCTCTCGTTCGGTGACGTCTTTCGCGCTCTTCCTCCGTTCCTTTCTCCGCGATCGCTTCGTCGAGATTGATTTCTCGCGCGAGCGAAAACGGAGAGTACACGGGGAAGGGAGGGCACACGGGAGCGCGAAAGCATCCGTTCGAAACAACGGGGAAAGTTGCGAAAAAAGAACGGTGTGCGCGGA…
98	HK4-5	Adult	Haematopinus quadripertusus	Chiang Mai	MK734282	CCGCGAAAGGCTCATTAAATCAGCTATAATTTAATTGATGGTACAATCACTTTTACTTGGATAACTGTGGCAATTCTAGAGCTAATACATGCAAAATGAATTCCGACCGCGCGGGCGGGCTCTTTTACAAGCTCGTCTTCGCGGAACGAATGCTTTTATTAGAACAAAACCAATCGGATCTTTCGTCGGCTCGCGTCACTTTTTTTTCGTTCTTTTCTCTCGTTCGGTGACGTCTTTCGCGCTCTTCCTCCGTTCCTTTCTCCGCGATCGCTTCGTCGAGATTGATTTCTCGCGCGAGCGAAAACGGAGAGTACACGGGGAAGGGAGGGCACACGGGAGCGCGAAAGCATCCGTTCGAAACAACGGGGAAAGTTGCGAAAAAAGAACGGTGTGCGCGGA…
99	HEE1-1	Egg	Haematopinus quadripertusus	Chiang Mai	MK734283	CCGCGAAAGGCTCATTAAATCAGCTATAATTTAATTGATGGTACAATCAC TTTTACTTGGATAACTGTGGCAATTCTAGAGCTAATACATGCAAAATGAA TTCCGACCGCGCGGGCGGGCTCTTTTACAAGCTCGTCTTCGCGGAACGAA TGCTTTTATTAGAACAAAACCAATCGGATCTTTCGTCGGCTCGCGTCACT TTTTTTTCGTTCTTTTCTCTCGTTCGGTGACGTCTTTCGCGCTCTTCCTC CGTTCCTTTCTCCGCGATCGCTTCGTCGAGATTGATTTCTCGCGCGAGCG AAAACGGAGAGTACACGGGGAAGGGAGGGCACACGGGAGCGCGAAAGCAT CCGTTCGAAACAACGGGGAAAGTTGCGAAAAAAGAACGGTGT…
100	HEE1-2	Egg	Haematopinus quadripertusus	Chiang Mai	MK734284	CCGCGAAAGGCTCATTAAATCAGCTATAATTTAATTGATGGTACAATCA CTTTTACTTGGATAACTGTGGCAATTCTAGAGCTAATACATGCAAAATGA ATTCCGACCGCGCGGGCGGGCTCTTTTACAAGCTCGTCTTCGCGGAACGA ATGCTTTTATTAGAACAAAACCAATCGGATCTTTCGTCGGCTCGCGTCAC TTTTTTTTCGTTCTTTTCTCTCGTTCGGTGACGTCTTTCGCGCTCTTCCT CCGTTCCTTTCTCCGCGATCGCTTCGTCGAGATTGATTTCTCGCGCGAGC GAAAACGGAGAGTACACGGGGAAGGGAGGGCACACGGGAGCGCGAAAGCA TCCGTTCGAAACAACGGGGAAAGTTGCGAAAAAAGAACGGTGT…
101	HEE1-3	Egg	Haematopinus sp.	Chiang Mai	MK734285	CCGCGAAAGGCTAATTAAATCAGCTATAATTTAATTGATGGTACAATCACTTTTACTTGGATAACTGTGGCAATTCTAGAGCTAATACATGCAAAATGAATTCCGACCGCGCGGGCGGGCTCTTTTACAAGCTCGTCTTCGCGGAACGAATGCTTTTATTAGAACAAAACCAATCGGATCTTTCGTCGGCTCGCGTCACTTTTTTTTCGCTCTTTCCTCTCGTTCGGCGACGTCTTTCGCGCTCTTCCTCCGTTCCTTTCTCCGCGATCGCTTCGTCGAGATTGATTTCTCGCTCGAGCGAAAACGGAGAGTATACGGGGAATGGAGGGCACACGGGGGCGCGAAAGCATCCGTTCGAAACAACGGGGAAAGTTGCGAAAAAAGAACGGTGTGCGCGGA…
102	HEE1-4	Egg	Haematopinus quadripertusus	Chiang Mai	MK734286	CCGCGAAAGGCTCATTAAATCAGCTATAATTTAATTGATGGTACAATCA CTTTTACTTGGATAACTGTGGCAATTCTAGAGCTAATACATGCAAAATGA ATTCCGACCGCGCGGGCGGGCTCTTTTACAAGCTCGTCTTCGCGGAACGA ATGCTTTTATTAGAACAAAACCAATCGGATCTTTCGTCGGCTCGCGTCAC TTTTTTTTCGTTCTTTTCTCTCGTTCGGTGACGTCTTTCGCGCTCTTCCT CCGTTCCTTTCTCCGCGATCGCTTCGTCGAGATTGATTTCTCGCGCGAGC GAAAACGGAGAGTACACGGGGAAGGGAGGGCACACGGGAGCGCGAAAGCA TCCGTTCGAAACAACGGGGAAAGTTGCGAAAAAAGAACGGTGT…
103	HEE1-5	Egg	Haematopinus quadripertusus	Chiang Mai	MK734287	CCGCGAAAGGCTCATTAAATCAGCTATAATTTAATTGATGGTACAATCA CTTTTACTTGGATAACTGTGGCAATTCTAGAGCTAATACATGCAAAATGA ATTCCGACCGCGCGGGCGGGCTCTTTTACAAGCTCGTCTTCGCGGAACGA ATGCTTTTATTAGAACAAAACCAATCGGATCTTTCGTCGGCTCGCGTCAC TTTTTTTTCGTTCTTTTCTCTCGTTCGGTGACGTCTTTCGCGCTCTTCCT CCGTTCCTTTCTCCGCGATCGCTTCGTCGAGATTGATTTCTCGCGCGAGC GAAAACGGAGAGTACACGGGGAAGGGAGGGCACACGGGAGCGCGAAAGCA TCCGTTCGAAACAACGGGGAAAGTTGCGAAAAAAGAACGGTGT…
104	HEE1-6	Egg	Haematopinus sp.	Chiang Mai	MK734288	CCGCGAAAGGCTCATTAAATCAGCTATAATTTAATTGATGGTACAATCACTTTCACTTGGATAACTGTGGCAATTCTAGAGCTAATACATGCAAAATGAATTCCGACCGCGCGGGCGGGCTCTTTTACAAGCTCGTCTTCGCGGAACGAATGCTTTTATTAGAGCAAAACCAATCGGATCTTTCGTCGGCTCGCGTCACTTTTTTTTCGCTCTTTCCTCTCGTTCGGTGACGTCTTTCGCGCTCTCCTCCGTTCCTTTCTCCGCGATCGCTTCGTCAAGATTGATTTCTCGCGCGAGCGAAAACGGAGAGTATACGGGGAATGGAGGGCACACGGGAGCGCGAAAGCATCCGTTCGAAACAACGGGGAAAGTTGCGAAAAAAGAACGGTGTGCGCGGAA…
105	HKE4-1	Egg	Haematopinus sp.	Chiang Mai	MK734289	CCGCGAAAGGCTCATTAAATCAGCTATAATTTAATTGATGGTACAATCACTTTCACTTGGATAACTGTGGCAATTCTAGAGCTAATACATGCAAAATGAATTCCGACCGCGCGGGCGGGCTCTTTTACAAGCTCGTCTTCGCGGAACGAATGCTTTTATTAGAGCAAAACCAATCGGATCTTTCGTCGGCTCGCGTCACTTTTTTTTCGCTCTTTCCTCTCGTTCGGTGACGTCTTTCGCGCTCTCCTCCGTTCCTTTCTCCGCGATCGCTTCGTCAAGATTGATTTCTCGCGCGAGCGAAAACGGAGAGTATACGGGGAATGGAGGGCACACGGGAGCGCGAAAGCATCCGTTCGAAACAACGGGGAAAGTTGCGAAAAAAGAACGGTGTGCGCGGAA…
106	HKE4-2	Egg	Haematopinus quadripertusus	Chiang Mai	MK734290	CCGCGAAAGGCTCATTAAATCAGCTATAATTTAATTGATGGTACAATCA CTTTTACTTGGATAACTGTGGCAATTCTAGAGCTAATACATGCAAAATGA ATTCCGACCGCGCGGGCGGGCTCTTTTACAAGCTCGTCTTCGCGGAACGA ATGCTTTTATTAGAACAAAACCAATCGGATCTTTCGTCGGCTCGCGTCAC TTTTTTTTCGTTCTTTTCTCTCGTTCGGTGACGTCTTTCGCGCTCTTCCT CCGTTCCTTTCTCCGCGATCGCTTCGTCGAGATTGATTTCTCGCGCGAGC GAAAACGGAGAGTACACGGGGAAGGGAGGGCACACGGGAGCGCGAAAGCA TCCGTTCGAAACAACGGGGAAAGTTGCGAAAAAAGAACGGTGT…
107	HKE4-3	Egg	Haematopinus quadripertusus	Chiang Mai	MK734291	CCGCGAAAGGCTCATTAAATCAGCTATAATTTAATTGATGGTACAATCA CTTTTACTTGGATAACTGTGGCAATTCTAGAGCTAATACATGCAAAATGA ATTCCGACCGCGCGGGCGGGCTCTTTTACAAGCTCGTCTTCGCGGAACGA ATGCTTTTATTAGAACAAAACCAATCGGATCTTTCGTCGGCTCGCGTCAC TTTTTTTTCGTTCTTTTCTCTCGTTCGGTGACGTCTTTCGCGCTCTTCCT CCGTTCCTTTCTCCGCGATCGCTTCGTCGAGATTGATTTCTCGCGCGAGC GAAAACGGAGAGTACACGGGGAAGGGAGGGCACACGGGAGCGCGAAAGCA TCCGTTCGAAACAACGGGGAAAGTTGCGAAAAAAGAACGGTGT…
108	HKE4-4	Egg	Haematopinus quadripertusus	Chiang Mai	MK734292	CCGCGAAAGGCTCATTAAATCAGCTATAATTTAATTGATGGTACAATCAC TTTTACTTGGATAACTGTGGCAATTCTAGAGCTAATACATGCAAAATGAA TTCCGACCGCGCGGGCGGGCTCTTTTACAAGCTCGTCTTCGCGGAACGAA TGCTTTTATTAGAACAAAACCAATCGGATCTTTCGTCGGCTCGCGTCACT TTTTTTTCGTTCTTTTCTCTCGTTCGGTGACGTCTTTCGCGCTCTTCCTC CGTTCCTTTCTCCGCGATCGCTTCGTCGAGATTGATTTCTCGCGCGAGCG AAAACGGAGAGTACACGGGGAAGGGAGGGCACACGGGAGCGCGAAAGCAT CCGTTCGAAACAACGGGGAAAGTTGCGAAAAAAGAACGGTGT…
109	HKE4-5	Egg	Haematopinus sp.	Chiang Mai	MK734293	CCGCGAAAGGCTCATTAAATCAGCTATAATTTAATTGATGGTACAATCACTTTCACTTGGATAACTGTGGCAATTCTAGAGCTAATACATGCAAAATGAATTCCGACCGCGCGGGCGGGCTCTTTTACAAGCTCGTCTTCGCGGAACGAATGCTTTTATTAGAGCAAAACCAATCGGATCTTTCGTCGGCTCGCGTCACTTTTTTTTCGCTCTTTCCTCTCGTTCGGTGACGTCTTTCGCGCTCTCCTCCGTTCCTTTCTCCGCGATCGCTTCGTCAAGATTGATTTCTCGCGCGAGCGAAAACGGAGAGTATACGGGGAATGGAGGGCACACGGGAGCGCGAAAGCATCCGTTCGAAACAACGGGGAAAGTTGCGAAAAAAGAACGGTGTGCGCGGAA…
