# Supplementary material for: The Prevalence of Bartonella Bacteria in Cattle Lice Collected from Three Provinces of Thailand
Source: Insects. 2019 May 28;10(6):152. doi: 10.3390/insects10060152 (PMC6628184; doi:10.3390/insects10060152)
Supplement: Supplementary file 1 [file insects-10-00152-s001.zip › insects-506544-supplymentary/supplement/Table S2.xlsx]

## Sheet: Sheet1
	Table S2: Accession numbers of DNA sequences deposited in GenBank for the gltA and rpoB of Bartonella sp. detected in this study
No.	Code	Stage	Gene	Host	Organism	Province	Accession no.	Sequence
1	CL1	Adult	gltA	Haematopinus quadripertusus	Uncultured bartonella sp.	Nakhon Ratchasima	MK748474	GGGGACCAGCTCATGGTGGTGCTAATGGAGCATGCCTAAAAATGCTGCAAG AAATAGGTTCTATTGAAAAAATTCCTGAATTTATTGCACGTGCAAAAGAT AAAAATGATCCTTTCCGTCTTATGGGTTTCGGCCACCGAGTCTATAAAAA TTATGATCCACGTGCAAAACTTATGCAAAAAACCTGTCATGAAGTTTTAA AAGAACTAAATATTCAAGATGATCCACTTCTTGACATTGCTATGGAGCTT GAAAAAATTGCCCTGAGTGATGAATATTTTATTGAAAAAAAGCTCTATCC TAATGTGGATTTCTATTCTGGAATTACATTAAAAGCTCTAGGCTTTCCTA CCGAAATGTTTACTGTTCTTTTTGCATT
2	CL2	Adult	gltA	Haematopinus quadripertusus	Uncultured bartonella sp.	Nakhon Ratchasima	MK748475	GGGGACCAGCTCATGGTGGTGCTAATGGAGCATGCCTAAAAATGCTGC AAGAAATAGGTTCTATTGAAAAAATTCCTGAATTTATTGCACGTGCAAAA GATAAAAATGATCCTTTCCGTCTTATGGGTTTCGGCCACCGAGTCTATAA AAATTATGATCCACGTGCAAAACTTATGCAAAAAACCTGTCATGAAGTTT TAAAAGAACTAAATATTCAAGATGATCCACTTCTTGACATTGCTATGGAG CTTGAAAAAATTGCCCTGAGTGATGAATATTTTATTGAAAAAAAGCTCTA TCCTAATGTGGATTTCTATTCTGGAATTACATTAAAAGCTCTAGGCTTTC CTACCGAAATGTTTACTGTTCTTTTTGCATT
3	CL3	Adult	gltA	Haematopinus quadripertusus	Uncultured bartonella sp.	Nakhon Ratchasima	MK748476	GGGGACCAGCTCATGGTGGTGCTAATGGAGCATGCCTAAAAATGCTGCA AGAAATAGGTTCTATTGAAAAAATTCCTGAATTTATTGCACGTGCAAAAG ATAAAAATGATCCTTTCCGTCTTATGGGTTTCGGCCACCGAGTCTATAAA AATTATGATCCACGTGCAAAACTTATGCAAAAAACCTGTCATGAAGTTTT AAAAGAACTAAATATTCAGGATGATCCACTTCTTGACATTGCTATGGAGC TTGAAAAAATTGCCCTGAGTGATGAATATTTTATTGAAAAAAGGCTCTAT CCTAATGTGGATTTCTATTCTGGAATTACATTAAAAGCTCTAGGCTTTCC TACCGAAATGTTTACTGTTCTTTTTGCATT
4	CR3	Adult	gltA	Haematopinus sp.	Uncultured bartonella sp.	Chiang Rai	MK748477	GGGGACCAGCTCATGGTGGTGCTAATGGAGCATGCCTAAAAATGCTGC AAGAAATAGGTTCTATTGAAAAAATTCCTGAATTTATTGCACGTGCAAAA GATAAAAATGATCCTTTCCGTCTTATGGGTTTCGGCCACCGAGTCTATAA AAATTATGATCCACGTGCAAAACTTATGCAAAAAACCTGTCATGAAGTTT TAAAAGAACTAAATATTCAAGATGATCCACTTCTTGACCTTGCTATGGAG CTTGAAAAAATTGCCCTGAGTGATGAATATTTTATTGAAAAAAAGCTCTA TCCTAATGTGGATTTCTATTCTGGAATTACATTAAAAGCTCTAGGCTTTC CTACCGAAATGTTTACTGTTCTTTTTGCATT
5	CR5	Adult	gltA	Haematopinus sp.	Uncultured bartonella sp.	Chiang Rai	MK748478	GGGGACCAGCTCATGGTGGTGCTAATGGAGCATGCCTAAAAATGCTGCAAG AAATAGGTTCTATTGAAAAAATTCCTGAATTTATTGCACGTGCAAAAGAT AAAAATGATCCTTTCCGTCTTATGGGTTTCGGCCACCGAGTCTATAAAAA TTATGATCCACGTGCAAAACTTATGCAAAAAACCTGTCATGAAGTTTTAA AAGAACTAAATATTCAAGATGATCCACTTCTTGACATTGCTATGGAGCTT GAAAAAATTGCCCTGAGTGATGAATATTTTATTGAAAAAAAGCTCTATCC TAATGTGGATTTCTATTCTGGAATTACATTAAAAGCTCTAGGCTTTCCTA CCGAAATGTTTACTGTTCTTTTTGCATT
6	PS1-4	Adult	gltA	Haematopinus quadripertusus	Uncultured bartonella sp.	Chiang Mai	MK748479	GGGGACCAGCTCATGGTGGTGCTAATGGAGCATGCCTAAAAATGCTGC AAGAAATAGGTTCTATTGAAAAAATTCCTGAATTTATTGCACGTGCAAAA GATAAAAATGATCCTTTCCGTCTTATGGGTTTCGGCCACCGAGTCTATAA AAATTATGATCCACGTGCAAAACTTATGCAAAAAACCTGTCATGAAGTTT TAAAAGAACTAAATATTCAAGATGATCCACTTCTTGACCTTGCTATGGAG CTTGAAAAAATTGCCCTGAGTGATGAATATTTTATTGAAAAAAAGCTCTA TCCTAATGTGGATTTCTATTCTGGAATTACATTAAAAGCTCTAGGCTTTC CTACCGAAATGTTTACTGTTCTTTTTGCATT
7	PS1-6	Adult	gltA	Haematopinus quadripertusus	Uncultured bartonella sp.	Chiang Mai	MK748480	GGGGACCAGCTCATGGTGGTGCTAATGGAGCATGCCTAAAAATGCTGCA AGAAATAGGTTCTATTGAAAAAATTCCTGAATTTATTGCACGTGCAAAAG ATAAAAATGATCCTTTCCGTCTTATGGGTTTCGGCCACCGAGTCTATAAA AATTATGATCCACGTGCAAAACTTATGCAAAAAACCTGTCATGAAGTTTT AAAAGAACTAAATATTCAGGATGATCCACTTCTTGACATTGCTATGGAGC TTGAAAAAATTGCCCTGAGTGATGAATATTTTATTGAAAAAAGGCTCTAT CCTAATGTGGATTTCTATTCTGGAATTACATTAAAAGCTCTAGGCTTTCC TACCGAAATGTTTACTGTTCTTTTTGCATT
8	PS2-4	Adult	gltA	Haematopinus quadripertusus	Uncultured bartonella sp.	Chiang Mai	MK748481	GGGGACCAGCTCATGGTGGTGCTAATGGAGCATGCCTAAAAATGCTGCA AGAAATAGGTTCTATTGAAAAAATTCCTGAATTTATTGCACGTGCAAAAG ATAAAAATGATCCTTTCCGTCTTATGGGTTTCGGCCACCGAGTCTATAAA AATTATGATCCACGTGCAAAACTTATGCAAAAAACCTGTCATGAAGTTTT AAAAGAACTAAATATTCAGGATGATCCACTTCTTGACATTGCTATGGAGC TTGAAAAAATTGCCCTGAGTGATGAATATTTTATTGAAAAAAGGCTCTAT CCTAATGTGGATTTCTATTCTGGAATTACATTAAAAGCTCTAGGCTTTCC TACCGAAATGTTTACTGTTCTTTTTGCATT
9	HE1-1	Adult	gltA	Haematopinus quadripertusus	Uncultured bartonella sp.	Chiang Mai	MK748482	GGGGACCAGCTCATGGTGGTGCTAATGGAGCATGCCTAAAAATGCTGCAAGAAATAGGTTCTATTGAAAAAATTCCTGAATTTATTGCACGTGCAAAAGATAAAAATGATCCTTTCCGTCTTATGGGTTTCGGCCACCGAGTCTATAAAAATTATGATCCACGTGCAAAACTTATGCAAAAAACCTGTCATGAAGTTTTAAAAGAACTAAATATTCAAGATGATCCACTTCTTGACATTGCTATGGAGCTTGAAAAAATTGCCCTGAGTGATGAATATTTTATTGAAAAAAAGCTCTATCCTAATGTGGATTTCTATTCTGGAATTACATTAAAAGCTCTAGGCTTTCCTACCGAAATGTTTACTGTTCTTTTTGCATT
10	HE2-4	Adult	gltA	Haematopinus quadripertusus	Uncultured bartonella sp.	Chiang Mai	MK748483	GGGGACCAGCTCATGGTGGTGCTAATGGAGCATGCCTAAAAATGCTGCA AGAAATAGGTTCTATTGAAAAAATTCCTGAATTTATTGCACGTGCAAAAG ATAAAAATGATCCTTTCCGTCTTATGGGTTTCGGCCACCGAGTCTATAAA AATTATGATCCACGTGCAAAACTTATGCAAAAAACCTGTCATGAAGTTTT AAAAGAACTAAATATTCAAGATGATCCACTTCTTGACATTGCTATGGAGC TTGAAAAAATTGCCCTGAGTGATGAATATTTTATTGAAAAAAAGCTCTAT CCTAATGTGGATTTCTATTCTGGAATTACATTAAAAGCTCTAGGCTTTCC TACCGAAATGTTTACTGTTCTTTTTGCATT
11	HE2-7	Adult	gltA	Haematopinus quadripertusus	Uncultured bartonella sp.	Chiang Mai	MK748484	GGGGACCAGCTCATGGTGGTGCTAATGGAGCATGCCTAAAAATGCTGCAAGAAATAGGTTCTATTGAAAAAATTCCTGAATTTATTGCACGTGCAAAAGATAAAAATGATCCTTTCCGTCTTATGGGTTTCGGCCACCGAGTCTATAAAAATTATGATCCACGTGCAAAACTTATGCAAAAAACCTGTCATGAAGTTTTAAAAGAACTAAATATTCAAGATGATCCACTTCTTGACATTGCTATGGAGCTTGAAAAAATTGCCCTGAGTGATGAATATTTTATTGAAAAAAAGCTCTATCCTAATGTGGATTTCTATTCTGGAATTACATTAAAAGCTCTAGGCTTTCCTACCGAAATGTTTACTGTTCTTTTTGCATT
12	HE3-3	Adult	gltA	Haematopinus quadripertusus	Uncultured bartonella sp.	Chiang Mai	MK748485	GGGGACCAGCTCATGGTGGTGCTAATGGAGCATGCCTAAAAATGCTGCAAGAAATAGGTTCTATTGAAAAAATTCCTGAATTTATTGCACGTGCAAAAGATAAAAATGATCCTTTCCGTCTTATGGGTTTCGGCCACCGAGTCTATAAAAATTATGATCCACGTGCAAAACTTATGCAAAAAACCTGTCATGAAGTTTTAAAAGAACTAAATATTCAAGATGATCCACTTCTTGACATTGCTATGGAGCTTGAAAAAATTGCCCTGAGTGATGAATATTTTATTGAAAAAAAGCTCTATCCTAATGTGGATTTCTATTCTGGAATTACATTAAAAGCTCTAGGCTTTCCTACCGAAATGTTTACTGTTCTTTTTGCATT
13	HE4-1	Adult	gltA	Haematopinus quadripertusus	Uncultured bartonella sp.	Chiang Mai	MK748486	GGGGACCAGCTCATGGTGGTGCTAATGGAGCATGCCTAAAAATGCTGCAAGAAATAGGTTCTATTGAAAAAATTCCTGAATTTATTGCACGTGCAAAAGATAAAAATGATCCTTTCCGTCTTATGGGTTTCGGCCACCGAGTCTATAAAAATTATGATCCACGTGCAAAACTTATGCAAAAAACCTGTCATGAAGTTTTAAAAGAACTAAATATTCAAGATGATCCACTTCTTGACATTGCTATGGAGCTTGAAAAAATTGCCCTGAGTGATGAATATTTTATTGAAAAAAAGCTCTATCCTAATGTGGATTTCTATTCTGGAATTACATTAAAAGCTCTAGGCTTTCCTACCGAAATGTTTACTGTTCTTTTTGCATT
14	HE4-2	Adult	gltA	Haematopinus quadripertusus	Uncultured bartonella sp.	Chiang Mai	MK748487	GGGGACCAGCTCATGGTGGTGCTAATGGAGCATGCCTAAAAATGCTGCAAGAAATAGGTTCTATTGAAAAAATTCCTGAATTTATTGCACGTGCAAAAGATAAAAATGATCCTTTCCGTCTTATGGGTTTCGGCCACCGAGTCTATAAAAATTATGATCCACGTGCAAAACTTATGCAAAAAACCTGTCATGAAGTTTTAAAAGAACTAAATATTCAAGATGATCCACTTCTTGACATTGCTATGGAGCTTGAAAAAATTGCCCTGAGTGATGAATATTTTATTGAAAAAAAGCTCTATCCTAATGTGGATTTCTATTCTGGAATTACATTAAAAGCTCTAGGCTTTCCTACCGAAATGTTTACTGTTCTTTTTGCATT
15	HE4-4	Adult	gltA	Haematopinus quadripertusus	Uncultured bartonella sp.	Chiang Mai	MK748488	GGGGACCAGCTCATGGTGGTGCTAATGGAGCATGCCTAAAAATGCTGCAAGAAATAGGTTCTATTGAAAAAATTCCTGAATTTATTGCACGTGCAAAAGATAAAAATGATCCTTTCCGTCTTATGGGTTTCGGCCACCGAGTCTATAAAAATTATGATCCACGTGCAAAACTTATGCAAAAAACCTGTCATGAAGTTTTAAAAGAACTAAATATTCAAGATGATCCACTTCTTGACATTGCTATGGAGCTTGAAAAAATTGCCCTGAGTGATGAATATTTTATTGAAAAAAAGCTCTATCCTAATGTGGATTTCTATTCTGGAATTACATTAAAAGCTCTAGGCTTTCCTACCGAAATGTTTACTGTTCTTTTTGCATT
16	HK1-6	Adult	gltA	Haematopinus quadripertusus	Uncultured bartonella sp.	Chiang Mai	MK748489	GGGGACCAGCTCATGGTGGTGCTAATGGAGCATGCCTAAAAATGCTGC AAGAAATAGGTTCTATTGAAAAAATTTCTGAATTTATTGCACGTGCAAAA GATAAAAATGATCCTTTCCGTCTTATGGGTTTCGACCACCGAGTCTATAA AAATTATGATCCACGTGCAAAACTTATGCAAAAAACCTGTCATGAAGTTT TAAAAGAACTAAATATTCAAGATGATCCACTTCTTGACATTGCTATGGAG CTTGAAAAAATTGCCCTGAGTGATGAATATTTTATTGAAAAAAAGCTCTA TCCTAATGTGGATTTCTATTCTGGAATTACATTAAAAGCTCTAGGCTTTC CTACCGAAATGTTTACTGTTCTTTTTGCATT
17	HK1-7	Adult	gltA	Haematopinus quadripertusus	Uncultured bartonella sp.	Chiang Mai	MK748490	GGGGACCAGCTCATGGTGGTGCTAATGGAGCATGCCTAAAAATGCTGC AAGAAATAGGTTCTATTGAAAAAATTTCTGAATTTATTGCACGTGCAAAA GATAAAAATGATCCTTTCCGTCTTATGGGTTTCGACCACCGAGTCTATAA AAATTATGATCCACGTGCAAAACTTATGCAAAAAACCTGTCATGAAGTTT TAAAAGAACTAAATATTCAAGATGATCCACTTCTTGACATTGCTATGGAG CTTGAAAAAATTGCCCTGAGTGATGAATATTTTATTGAAAAAAAGCTCTA TCCTAATGTGGATTTCTATTCTGGAATTACATTAAAAGCTCTAGGCTTTC CTACCGAAATGTTTACTGTTCTTTTTGCATT
18	HK1-8	Adult	gltA	Haematopinus quadripertusus	Uncultured bartonella sp.	Chiang Mai	MK748491	GGGGACCAGCTCATGGTGGTGCTAATGGAGCATGCCTAAAAATGCTGC AAGAAATAGGTTCTATTGAAAAAATTTCTGAATTTATTGCACGTGCAAAA GATAAAAATGATCCTTTCCGTCTTATGGGTTTCGACCACCGAGTCTATAA AAATTATGATCCACGTGCAAAACTTATGCAAAAAACCTGTCATGAAGTTT TAAAAGAACTAAATATTCAAGATGATCCACTTCTTGACATTGCTATGGAG CTTGAAAAAATTGCCCTGAGTGATGAATATTTTATTGAAAAAAAGCTCTA TCCTAATGTGGATTTCTATTCTGGAATTACATTAAAAGCTCTAGGCTTTC CTACCGAAATGTTTACTGTTCTTTTTGCATT
19	HK1-9	Adult	gltA	Haematopinus quadripertusus	Uncultured bartonella sp.	Chiang Mai	MK748492	GGGGACCAGCTCATGGTGGTGCTAATGGAGCATGCCTAAAAATGCTGCAAGAAATAGGTTCTATTGAAAAAATTCCTGAATTTATTGCACGTGCAAAAGATAAAAATGATCCTTTCCGTCTTATGGGTTTCGGCCACCGAGTCTATAAAAATTATGATCCACGTGCAAAACTTATGCAAAAAACCTGTCATGAAGTTTTAAAAGAACTAAATATTCAAGATGATCCACTTCTTGACATTGCTATGGAGCTTGAAAAAATTGCCCTGAGTGATGAATATTTTATTGAAAAAAAGCTCTATCCTAATGTGGATTTCTATTCTGGAATTACATTAAAAGCTCTAGGCTTTCCTACCGAAATGTTTACTGTTCTTTTTGCATT
20	HK4-1	Adult	gltA	Haematopinus quadripertusus	Uncultured bartonella sp.	Chiang Mai	MK748493	GGGGACCAGCTCATGGTGGTGCTAATGGAGCATGCCTAAAAATGCTGC AAGAAATAGGTTCTATTGAAAAAATTTCTGAATTTATTGCACGTGCAAAA GATAAAAATGATCCTTTCCGTCTTATGGGTTTCGACCACCGAGTCTATAA AAATTATGATCCACGTGCAAAACTTATGCAAAAAACCTGTCATGAAGTTT TAAAAGAACTAAATATTCAAGATGATCCACTTCTTGACATTGCTATGGAG CTTGAAAAAATTGCCCTGAGTGATGAATATTTTATTGAAAAAAAGCTCTA TCCTAATGTGGATTTCTATTCTGGAATTACATTAAAAGCTCTAGGCTTTC CTACCGAAATGTTTACTGTTCTTTTTGCATT
21	HK2-2	Adult	gltA	Haematopinus quadripertusus	Uncultured bartonella sp.	Chiang Mai	MK748494	GGGGACCAGCTCATGGTGGTGCTAATGGAGCATGCCTAAAAATGCTGC AAGAAATAGGTTCTATTGAAAAAATTTCTGAATTTATTGCACGTGCAAAA GATAAAAATGATCCTTTCCGTCTTATGGGTTTCGACCACCGAGTCTATAA AAATTATGATCCACGTGCAAAACTTATGCAAAAAACCTGTCATGAAGTTT TAAAAGAACTAAATATTCAAGATGATCCACTTCTTGACATTGCTATGGAG CTTGAAAAAATTGCCCTGAGTGATGAATATTTTATTGAAAAAAAGCTCTA TCCTAATGTGGATTTCTATTCTGGAATTACATTAAAAGCTCTAGGCTTTC CTACCGAAATGTTTACTGTTCTTTTTGCATT
22	HK2-3	Adult	gltA	Haematopinus quadripertusus	Uncultured bartonella sp.	Chiang Mai	MK748495	GGGGACCAGCTCATGGTGGTGCTAATGGAGCATGCCTAAAAATGCTGCAAGAAATAGGTTCTATTGAAAAAATTCCTGAATTTATTGCACGTGCAAAAGATAAAAATGATCCTTTCCGTCTTATGGGTTTCGGCCACCGAGTCTATAAAAATTATGATCCACGTGCAAAACTTATGCAAAAAACCTGTCATGAAGTTTTAAAAGAACTAAATATTCAAGATGATCCACTTCTTGACATTGCTATGGAGCTTGAAAAAATTGCCCTGAGTGATGAATATTTTATTGAAAAAAAGCTCTATCCTAATGTGGATTTCTATTCTGGAATTACATTAAAAGCTCTAGGCTTTCCTACCGAAATGTTTACTGTTCTTTTTGCATT
23	HEE1-1	Egg	gltA	Haematopinus quadripertusus	Uncultured bartonella sp.	Chiang Mai	MK748496	GGGGACCAGCTCATGGTGGTGCTAATGGAGCATGCCTAAAAATGCTGCAAGAAATAGGTTCTATTGAAAAAATTCCTGAATTTATTGCACGTGCAAAAGATAAAAATGATCCTTTCCGTCTTATGGGTTTCGGCCACCGAGTCTATAAAAATTATGATCCACGTGCAAAACTTATGCAAAAAACCTGTCATGAAGTTTTAAAAGAACTAAATATTCAAGATGATCCACTTCTTGACATTGCTATGGAGCTTGAAAAAATTGCCCTGAGTGATGAATATTTTATTGAAAAAAAGCTCTATCCTAATGTGGATTTCTATTCTGGAATTACATTAAAAGCTCTAGGCTTTCCTACCGAAATGTTTACTGTTCTTTTTGCATT
24	HEE1-5	Egg	gltA	Haematopinus quadripertusus	Uncultured bartonella sp.	Chiang Mai	MK748497	GGGGACCAGCTCATGGTGGTGCTAATGGAGCATGCCTAAAAATGCTGCAAGAAATAGGTTCTATTGAAAAAATTCCTGAATTTATTGCACGTGCAAAAGATAAAAATGATCCTTTCCGTCTTATGGGTTTCGGCCACCGAGTCTATAAAAATTATGATCCACGTGCAAAACTTATGCAAAAAACCTGTCATGAAGTTTTAAAAGAACTAAATATTCAAGATGATCCACTTCTTGACATTGCTATGGAGCTTGAAAAAATTGCCCTGAGTGATGAATATTTTATTGAAAAAAAGCTCTATCCTAATGTGGATTTCTATTCTGGAATTACATTAAAAGCTCTAGGCTTTCCTACCGAAATGTTTACTGTTCTTTTTGCATT
25	HKE4-1	Egg	gltA	Haematopinus sp.	Uncultured bartonella sp.	Chiang Mai	MK748498	GGGGACCAGCTCATGGTGGTGCTAATGGAGCATGCCTAAAAATGCTGCAAGAAATAGGTTCTATTGAAAAAATTCCTGAATTTATTGCACGTGCAAAAGATAAAAATGATCCTTTCCGTCTTATGGGTTTCGGCCACCGAGTCTATAAAAATTATGATCCACGTGCAAAACTTATGCAAAAAACCTGTCATGAAGTTTTAAAAGAACTAAATATTCAAGATGATCCACTTCTTGACATTGCTATGGAGCTTGAAAAAATTGCCCTGAGTGATGAATATTTTATTGAAAAAAAGCTCTATCCTAATGTGGATTTCTATTCTGGAATTACATTAAAAGCTCTAGGCTTTCCTACCGAAATGTTTACTGTTCTTTTTGCATT
26	CL1	Adult	rpoB	Haematopinus quadripertusus	Uncultured bartonella sp.	Nakhon Ratchasima	MK762880	GATGTGCATCCTACGCATTATGGTCGTATTCGCCCAATTGAAACACC TGAAGGTCCCAATATTGGTCTCATTAATTCTTTAGCAACGTTTGCACGAG TTAATAAATATGGTTTTATTGAGAGTCCATATCGCAAAATTATTGACGGT AAAGTGACAACAGAGGTGATTTACCTTTCTGCAATGGAAGAATCAAAACA TTATGTAGCTCAGGCTAATTCTTCATTAGATTCAGAAGGGCGTTTTACGG AAGAGTTTGTAGTTTGCCGTCACGCGGGTGAAGTTTTGATGGCTCCACGT GATCATGTGGATTTGATGGACGTTTCGCCAAAACAGTTAGTTTCGGTGGC TGCTGCTCTTATTCCATTTTTGGAAAATGATGATGCAAACCGCGC…
27	CL2	Adult	rpoB	Haematopinus quadripertusus	Uncultured bartonella sp.	Nakhon Ratchasima	MK762881	GATGTGCATCCTACGCATTATGGTCGTATTTGCCCAATTGAAACACCTG AGGGTCCCAATATTGGTCTCATTAATTCTTTAGCAACGTTTGCACGAGTT AATAAATATGGTTTTATTGAGAGTCCATATCGCAAAATTATTGACGGTAA AGTGACAACAGAGGTGATTTACCTTTCTGCAATGGAAGAATCAAAACATT ATGTAGCTCAGGCTAATTCTTCATTAGATTCAGAAGGGCGTTTTACGGAA GAGTTTGTAGTTTGCCGTCACGCGGGTGAAGTTTTGATGGCTCCACGTGA TCATGTGGATTTGATGGACGTTTCGCCAAAACAGTTAGTTTCGGTGGCTG CTGCTCTTATTCCATTTTTGGAAAATGATGATGCAAACCGCGC…
28	CL3	Adult	rpoB	Haematopinus quadripertusus	Uncultured bartonella sp.	Nakhon Ratchasima	MK762882	GATGTGCATCCTACGCATTATGGTCGTATTTGCCCAATTGAAACACCTG AAGGTCCCAATATTGGTCTCATTAATTCTTTAGCAACGTTTGCACGAGTT AATAAATATGGTTTTATTGAGAGTCCATATCGCAAAATTATTGACGGTAA AGTGACAACAGAGGTGATTTACCTTTCTGCAATGGAAGAATCAAAACATT ATGTAGCTCAGGCTAATTCTTCATTAGATTCAGAAGGGCGTTTTACGGAA GAGTTTGTAGTTTGCCGTCACGCGGGTGAAGTTTTGATGGCTCCACGTGA TCATGTGGATTTGATGGACGTTTCGCCAAAACAGTTAGTTTCGGTGGCTG CTGCTCTTATTCCATTTTTGGAAAATGATGATGCAAACCGCGC…
29	CR3	Adult	rpoB	Haematopinus sp.	Uncultured bartonella sp.	Chiang Rai	MK762883	GATGTGCATCCTACGCATTATGGTCGTATTTGCCCAATTGAAACACCTG AAGGTCCCAATATTGGTCTCATTAATTCTTTAGCAACGTTTGCACGAGTT AATAAATATGGTTTTATTGAGAGTCCATATCGCAAAATTATTGACGGTAA AGTGACAACAGAGGTGATTTACCTTTCTGCAATGGAAGAATCAAAACATT ATGTAGCTCAGGCTAATTCTTCATTAGATTCAGAAGGGCGTTTTACGGAA GAGTTTGTAGTTTGCCGTCACGCGGGTGAAGTTTTGATGGCTCCACGTGA TCATGTGGATTTGATGGACGTTTCGCCAAAACAGTTAGTTTCGGTGGCTG CTGCTCTTATTCCATTTTTGGAAAATGATGATGCAAACCGCGC…
30	CR5	Adult	rpoB	Haematopinus sp.	Uncultured bartonella sp.	Chiang Rai	MK762884	GATGTGCATCCTACGCATTATGGTCGTATTTGCCCAATTGAAACACCTG AAGGTCCCAATATTGGTCTCATTAATTCTTTAGCAACGTTTGCACGAGTT AATAAATATGGTTTTATTGAGAGTCCATATCGCAAAATTATTGACGGTAA AGTGACAACAGAGGTGATTTACCTTTCTGCAATGGAAGAATCAAAACATT ATGTAGCTCAGGCTAATTCTTCATTAGATTCAGAAGGGCGTTTTACGGAA GAGTTTGTAGTTTGCCGTCACGCGGGTGAAGTTTTGATGGCTCCGCGTGA TCATGTGGATTTGATGGACGTTTCGCCAAAACAGTTAGTTTCGGTGGCTG CTGCTCTTATTCCATTTTTGGTAAATGATGATGCAAACCGCGC…
31	PS1-4	Adult	rpoB	Haematopinus quadripertusus	Uncultured bartonella sp.	Chiang Mai	MK762885	GATGTGCATCCTACGCATTATGGTCGTATTTGCCCAATTGAAACACCTG AAGGTCCCAATATTGGTCTCATTAATTCTTTAGCAACGTTTGCACGAGTT AATAAATATGGTTTTATTGAGAGTCCATATCGCAAAATTATTGACGGTAA AGTGACAACAGAGGTGATTTACCTTTCTGCAATGGAAGAATCAAAACATT ATGTAGCTCAGGCTAATTCTTCATTAGATTCAGAAGGGCGTTTTACGGAA GAGTTTGTAGTTTGCCGTCACGCGGGTGAAGTTTTGATGGCTCCACGTGA TCATGTGGATTTGATGGACGTTTCGCCAAAACAGTTAGTTTCGGTGGCTG CTGCTCTTATTCCATTTTTGGAAAATGATGATGCAAACCGCGC…
32	PS1-6	Adult	rpoB	Haematopinus quadripertusus	Uncultured bartonella sp.	Chiang Mai	MK762886	GATGTGCATCCTACGCATTATGGTCGTATTTGCCCAATTGAAACACCTG AAGGTCCCAATATTGGTCTCATTAATTCTTTAGCAACGTTTGCACGAGTT AATAAATATGGTTTTATTGAGAGTCCATATCGCAAAATTATTGACGGTAAA GTGACAACAGAGGTGATTTACCTTTCTGCAATGGAAGAATCAAAACATTA TGTAGCTCAGGCTAATTCTTCATTAGATTCAGAAGGGCGTTTTACGGAAGAGTTTGTAGT TTGCCGTCACGCGGGTGAAGTTTTGATGGCTCCACGTGATCATGTGGATT TGATGGACGTTTCGCCAAAACAGTTAGTTTCGGTGGCTGCTGCTCTTATT CCATTTTTGGAAAATGATGATGCAAACCGCGC…
33	PS2-4	Adult	rpoB	Haematopinus quadripertusus	Uncultured bartonella sp.	Chiang Mai	MK762887	GATGTGCATCCTACGCATTATGGTCGTATTTGCCCAATTGAAACACCTG AAGGTCCCAATATTGGTCTCATTAATTCTTTAGCAACGTTTGCACGAGTT AATAAATATGGTTTTATTGAGAGTCCATATCGCAAAATTATTGACGGTAA AGTGACAACAGAGGTGATTTACCTTTCTGCAATGGAAGAATCAAAACATT ATGTAGCTCAGGCTAATTCTTCATTAGATTCAGAAGGGCGTTTTACGGAA GAGTTTGTAGTTTGCCGTCACGCGGGTGAAGTTTTGATGGCTCCACGTGA TCATGTGGATTTGATGGACGTTTCGCCAAAACAGTTAGTTTCGGTGGCTG CTGCTCTTATTCCATTTTTGGAAAATGATGATGCAAACCGCGC…
34	HE1-1	Adult	rpoB	Haematopinus quadripertusus	Uncultured bartonella sp.	Chiang Mai	MK762888	GATGTGCATCCTACGCATTATGGTCGTATTTGCCCAATTGAAACACCT GAAGGTCCCAATATTGGTCTCATTAATTCTTTAGCAACGTTTGCACGAGT TAATAAATATGGTTTTATTGAGAGTCCATATCGCAAAATTATTGACGGTA AAGTGACAACAGAGGTGATTTACCTTTCTGCAATGGACGAATCAAAACAT TATGTAGCTCAGGCTAATTCTTCATTAGATTCAGAAGGGCGTTTTACGGA AGAGTTTGTAGTTTGCCGTCACGCGGGTGAAGTTTTGATGGCTCCACGTG ATCATGTGGATTTGATGGACGTTTCGCCAAAACAGTTAGTTTCGGTGGCT GCTGCTCTTATTCCATTTTTGGAAAATGATGATGCAAACCGCGC…
35	HE2-4	Adult	rpoB	Haematopinus quadripertusus	Uncultured bartonella sp.	Chiang Mai	MK762889	GATGTGCATCCTACGCATTATGGTCGTATTTGCCCAATTGAAACAC CTGAAGGTCCCAATATCGGTCTCATTAATTCTTTAGCAACGTTTGCACGA GTTAATAAATATGGTTTTATTGAGAGTCCATATCGCAAAATTATTGACGG TAAAGTGACAACAGAGGTGATTTACCTTTCTGCAATGGAAGAATCAAAAC ATTATGTAGCTCAGGCTAATTCTTCATTAGATTCAGAAGGGCGTTTTACG GAAGAGTTTGTAGTTTGCCGTCACGCGGGTGAAGTTTTGATGGCTCCACG TGATCATGTGGATTTGATGGACGTTTCGCCAAAACAGTTAGTTTCGGTGG CTGCTGCTCTTATTCCATTTTTGGAAAATGATGATGCAAACCGCGC…
36	HE2-7	Adult	rpoB	Haematopinus quadripertusus	Uncultured bartonella sp.	Chiang Mai	MK762890	GATGTGCATCCTACGCATTATGGTCGTATTTGCCCAATTGAAACACCTG AAGGTCCCAATATTGGTCTCATTAATTCTTTAGCAACGTTTGCACGAGTT AATAAATATGGTTTTATTGAGAGTCCATATCGCAAAATTATTGACGGTAA AGTGACAACAGAGGTGATTTACCTTTCTGCAATGGAAGAATCAAAACATT ATGTAGCTCAGGCTAATTCTTCATTAGATTCAGAAGGGCGTTTTACGGAA GAGTTTGTAGTTTGCCGTCACGCGGGTGAAGTTTTGATGGCTCCACGTGA TCATGTGGATTTGATGGACGTTTCGCCAAAACAGTTAGTTTCGGTGGCTG CTGCTCTTATTCCATTTTTGGAAAATGATGATGCAAACCGCGC…
37	HE3-3	Adult	rpoB	Haematopinus quadripertusus	Uncultured bartonella sp.	Chiang Mai	MK762891	GATGTGCATCCTACGCATTATGGTCGTATTTGCCCAATTGAAACACCTG AAGGTCCCAATATTGGTCTCATTAATTCTTTAGCAACGTTTGCACGAGTT AATAAATATGGTTTTATTGAGAGTCCATATCGCAAAATTATTGACGGTAA AGTGACAACAGAGGTGATTTACCTTTCTGCAATGGAAGAATCAAAACATT ATGTAGCTCAGGCTAATTCTTCATTAGATTCAGAAGGGCGTTTTACGGAA GAGTTTGTAGTTTGCCGTCACGCGGGTGAAGTTTTGATGGCTCCACGTGA TCATGTGGATTTGATGGACGTTTCGCCAAAACAGTTAGTTTCGGTGGCTG CTGCTCTTATTCCATTTTTGGAAAATGATGATGCAAACCGCGC…
38	HE4-1	Adult	rpoB	Haematopinus quadripertusus	Uncultured bartonella sp.	Chiang Mai	MK762892	GATGTGCATCCTACGCATTATGGTCGTATTTGCCCAATTGAAACACCT GAAGGTCCCAATATTGGTCTCATTAATTCTTTAGCAACGTTTGCACGAGT TAATAAATATGGTTTTATTGAGAGTCCATATCGCAAAATTATTGACGGTA AAGTGACAACAGAGGTAATTTACCTTTCTGCAATGGAAGAATCAAAACAT TATGTAGCTCAGGCTAATTCTTCATTAGATTCAGAAGGGCGTTTTACGGA AGAGTTTGTAGTTTGCCGTCACGCGGGTGAAGTTTTGATGGCTCCACGTG ATCATGTGGATTTGATGGACGTTTCGCCAAAACAGTTAGTTTCGGTGGCT GCTGCTCTTATTCCATTTTTGGAAAATGATGATGCAAACCGCGC…
39	HE4-2	Adult	rpoB	Haematopinus quadripertusus	Uncultured bartonella sp.	Chiang Mai	MK762893	GATGTGCATCCTACGCATTATGGTCGTATTTGCCCAATTGAAACACCTG AAGGTCCCAATATTGGTCTCATTAATTCTTTAGCAACGTTTGCACGAGTT AATAAATATGGTTTTATTGAGAGTCCATATCGCAAAATTATTGACGGTAA AGTGACAACAGAGGTGATTTACCTTTCTGCAATGGAAGAATCAAAACATT ATGTAGCTCAGGCTAATTCTTCATTAGATTCAGAAGGGCGTTTTACGGAA GAGTTTGTAGTTTGCCGTCACGCGGGTGAAGTTTTGATGGCTCCGCGTGA TCATGTGGATTTGATGGACGTTTCGCCAAAACAGTTAGTTTCGGTGGCTG CTGCTCTTATTCCATTTTTGGTAAATGATGATGCAAACCGCGC…
40	HE4-4	Adult	rpoB	Haematopinus quadripertusus	Uncultured bartonella sp.	Chiang Mai	MK762894	GATGTGCATCCTACGCATTATGGTCGTATTTGCCCAATTGAAACACCTG AAGGTCCCAATATTGGTCTCATTAATTCTTTAGCAACGTTTGCACGAGTT TATAAATATGGTTTTATTGAGAGTCCATATCGCAAAATTATTGACGGTAA AGTGACAACAGAGGTGATTTACCTTTCTGCAATGGAAGAATCAAAACATT ATGTAGCTCAGGCTAATTCTTCATTAGATTCAGAAGGGCGTTTTACGGAA GAGTTTGTAGTTTGCCGTCACGCGGGTGAAGTTTTGATGGCTCCACGTGA TCATGTGGATTTGATGGACGTTTCGCCAAAACAGTTAGTTTCGGTGGCTG CTGCTCTTATTCCATTTTTGGAAAATGATGATGCAAACCGCGC…
41	HK1-6	Adult	rpoB	Haematopinus quadripertusus	Uncultured bartonella sp.	Chiang Mai	MK762895	GATGTGCATCCTACGCATTATGGTCGTATTTGCCCAATTGAAACACC TGAAGGTCCCAATATTGGTCTCATTAATTCTTTAGCAACGTTTGCACGAG TTAATAAATATGGTTTTATTGAGAGTCCATATCGCAAAATTATTGACGGT AAAGTGACAACAGAGGTGATTTACCTTTCTGCAATGGAAGAATCAAAACA TTATGTAGCTCAGGCTAATTCTTCATTAGATTCAGAAGGGCGTTTTACGG AAGAGTTTGTAGTTTGCCGTCACGCGGGTGAAGTTTTGATGGCTCCACGT GATCATGTGGATTTGATGGACGTTTCGCCAAAACAGTTAGTTTCGGTGGC TGCTGCTCTTATTCCATTTTTGGAAAATGATGATGCAAACCGCGC…
42	HK1-7	Adult	rpoB	Haematopinus quadripertusus	Uncultured bartonella sp.	Chiang Mai	MK762896	GATGTGCATCCTACGCATTATGGTCGTATTTGCCCAATTGAAACAC CTGAAGGTCCCAATATTGGTCTCATTAATTCTTTAGCAACGTTTGCACGA GTTAATAAATATGGTTTTATTGAGAGTCCATATCGCAAAATTATTGACGG TAAAGTGACAACAGAGGTGATTTACCTTTCTGCAATGGAAGAATCAAAAC ATTATGTAGCTCAGGCTAATTCTTCATTAGATTCAGAAGGGCGTTTTACG GAAGAGTTTGTAGTTTGCCGTCACGCGGGTGAAGTTTTGATGGCTCCACG TGATCATGTGGATTTGATGGACGTTTCGCCAAAACAGTTAGTTTCGGTGG CTGCTGCTCTTATTCCATTTTTGGAAAATGGTGATGCAAACCGCGC…
43	HK1-8	Adult	rpoB	Haematopinus quadripertusus	Uncultured bartonella sp.	Chiang Mai	MK762897	GATGTGCATCCTACGCATTATGGTCGTATTTGCCCAATTGAAACACCTG AAGGTCCCAATATTGGTCTCATTAATTCTTTAGCAACGTTTGCACGAGTT AATAAATATGGTTTTATTGAGAGTCCATACCGCAAAATTATTGACGGTAA GGTGACAACAGAGGTGATTTACCTTTCTGCAATGGAAGAATCAAAACATT ATGTAGCTCAGGCTAATTCTTCATTAGATTCAGAAGGGCGTTTTACGGAA GAGTTTGTAGTTTGCCGTCACGCGGGTGAAGTTTTGATGGCTCCACGTGA TCATGTGGATTTGATGGACGTTTCGCCAAAACAGTTAGTTTCGGTGGCTG CTGCTCTTATTCCATTTTTGGAAAATGATGATGCAAACCGCGC…
44	HK1-9	Adult	rpoB	Haematopinus quadripertusus	Uncultured bartonella sp.	Chiang Mai	MK762898	GATGTGCATCCTTCGCATTATGGTCGTATTTGCCCAATTGAAACACCT GAAGGTCCCAATATTGGTCTCATTAATTCTTTAGCAACGTTTGCACGAGT TAATAAATATGGTTTTATTGAGAGTCCATATCGCAAAATTATTGACGGTA AAGTGACAACAGAGGTGATTTACCTTTCTGCAATGGAAGAATCAAAACAT TATGTAGCTCAGGCTAATTCTTCATTAGATTCAGAAGGGCGTTTTACGGA AGAGTTTGTAGTTTGCCGTCACGCGGGTGAAGTTTTGATGGCTCCACGTG ATCATGTGGATTTGATGGACGTTTCGCCAAAACAGTTAGTTTCGGTGGCT GCTGCTCTTATTCCATTTTTGGAAAATGATGATGCAAACCGCGC…
45	HK4-1	Adult	rpoB	Haematopinus quadripertusus	Uncultured bartonella sp.	Chiang Mai	MK762899	GATGTGCATCCTACGCATTATGGTCGTATTTGCCCAATTGAAACACC TGAAGGTCCCAATATTGGTCTCATTAATTCTTTAGCAACGTTTGCACGAG TTAATAAGTATGGTTTTATTGAGAGTCCATATCGCAAAATTATTGACGGT AAAGTGACAACAGAGGTGATTTACCTTTCTGCAATGGAAGAATCAAAACA TTATGTAGCTCAGGCTAATTCTTCATTAGGTTCAGAAGGGCGTTTTACGG AAGAGTTTGTAGTTTGCCGTCACGCGGGTGAAGTTTTGATGGCTCCACGT GATCATGTGGATTTGATGGACGTTCCGCCAAAACAGTTAGTTTCGGTGGC TGCTGCTCTTATTCCATTTTTGGAAAATGATGATGCAAACCGCGC…
46	HK2-2	Adult	rpoB	Haematopinus quadripertusus	Uncultured bartonella sp.	Chiang Mai	MK762900	GATGTGCATCCTACGCATTATGGTCGTATTTGCCCAATTGAAACACCTG AAGGTCCCAATATTGGTCTCATTAATTCTTTAGCAACGTTTGCACGAGTT AATAAATATGGTTTTATTGAGAGTCCATATCGCAAAATTATTGACGGTAA AGTGACGACAGAGGTGATTTACCTTTCTGCAATGGAAGAATCAAAACATT ATGTAGCTCAGGCTAATTCTTCATTAGATTCAGAAGGGCGTTTTACGGAA GAGTTTGTGGTTTGCCGTCACGCGGGTGAAGTTTTGATGGCTCCACGTGA TCATGTGGATTTGATGGACGTTTCGCCAAAACAGTTAGTTTCGGTGGCTG CTGCTCTTATTCCATTTTTGGAAAATGATGATGCAAACCGCGC…
47	HK2-3	Adult	rpoB	Haematopinus quadripertusus	Uncultured bartonella sp.	Chiang Mai	MK762901	GATGTGCATCCTACGCATTATGGTCGTATTCGCCCAATTGAAACACC TGAAGGTCCCAATATTGGTCTCATTAATTCTTTAGCAACGTTTGCACGAG TTAATAAATATGGTTTTATTGAGAGTCCATATCGCAAAATTATTGACGGT AAAGTGACAACAGAGGTGATTTACCTTTCTGCAATGGAAGAATCAAAACA TTATGTAGCTCAGGCTAATTCTTCATTAGATTCAGAAGGGCGTTTTACGG AAGAGTTTGTAGTTTGCCGTCACGCGGGTGAAGTTTTGATGGCTCCACGT GATCATGTGGATTTGATGGACGTTTCGCCAAAACAGTTAGTTTCGGTGGC TGCTGCTCTTATTCCATTTTTGGAAAATGATGATGCAAACCGCGC…
48	HEE1-1	Egg	rpoB	Haematopinus quadripertusus	Uncultured bartonella sp.	Chiang Mai	MK762902	GATGTGCATCCTACGCATTATGGTCGTATTTGCCCAATTGAAACAC CTGAAGGTCCCAATATTGGTCTCATTAATTCTTTAGCAACGTTTGCACGA GTTAATAAATATGGTTTTATTGAGAGTCCATATCGCAAAATTATTGACGG TAAAGTGACAACAGAGGTGATTTACCTTTCTGCAATGGAAGAATCAAAAC ATTATGTAGCTCAGGCTAATTCTTCATTAGATTCAGAAGGGCGTTTTACG GAAGAGTTTGTAGTTTGCCGTCACGCGGGTGAAGTTTTGATGGCTCCACG TGATCATGTGGATTTGATGGACGTTTCGCCAAAACAGTTAGTTTCGGTGG CTGCTGCTCTTATTCCATTTTTGGAAAATGGTGATGCAAACCGCGC…
49	HEE1-5	Egg	rpoB	Haematopinus quadripertusus	Uncultured bartonella sp.	Chiang Mai	MK762903	GATGTGCATCCTACGCATTATGGTCGTATTTGCCCAATTGAAACACCTG AAGGTCCCAATATTGGTCTCATTAATTCTTTAGCAACGTTTGCACGAGTT AATAAATATGGTTTTATTGAGAGTCCATATCGCAAAATTATTGACGGTAAA GTGACAACAGAGGTGATTTACCTTTCTGCAATGGAAGAATCAAAACATTA TGTAGCTCAGGCTAATTCTTCATTAGATTCAGAAGGGCGTTTTACGGAAGAGTTTGTAGT TTGCCGTCACGCGGGTGAAGTTTTGATGGCTCCACGTGATCATGTGGATT TGATGGACGTTTCGCCAAAACAGTTAGTTTCGGTGGCTGCTGCTCTTATT CCATTTTTGGAAAATGATGATGCAAACCGCGC…
50	HKE4-1	Egg	rpoB	Haematopinus sp.	Uncultured bartonella sp.	Chiang Mai	MK762904	GATGTGCATCCTACGCATTATGGTCGTATTTGCCCAATTGAAACACCTG AAGGTCCCAATATTGGTCTCATTAATTCTTTAGCAACGTTTGCACGAGTT AATAAATATGGTTTTATTGAGAGTCCATATCGCAAAATTATTGACGGTAA AGTGACAACAGAGGTGATTTACCTTTCTGCAATGGAAGAATCAAAACATT ATGTAGCTCAGGCTAATTCTTCATTAGATTCAGAAGGGCGTTTTACGGAA GAGTTTGTAGTTTGCCGTCACGCGGGTGAAGTTTTGATGGCTCCACGTGA TCATGTGGATTTGATGGACGTTTCGCCAAAACAGTTAGTTTCGGTGGCTG CTGCTCTTATTCCATTTTTGGAAAATGATGATGCAAACCGCGC…
